# Supplementary material for: Validity of the formative physical therapy Student and Clinical Instructor Performance Assessment Instrument in the United States: a quasi-experimental, time-series study
Source: J Educ Eval Health Prof. 2025 Sep 26;22:26. doi: 10.3352/jeehp.2025.22.26 (PMC12688320; doi:10.3352/jeehp.2025.22.26)
Supplement: Supplementary file 1 [file jeehp-22-26-dataset1.xlsx]

## Sheet: Raw Data
Full ID	CI ID	Sch #	Clinical #	Grad Yr	M CI 1 SAF	M CI 2 PBAV	M CI 3 ACC	M CI 4 COM	M CI 5 CC	M CI 6 PDEV	M CI 7 CR	M CI 8 SCR	M CI 9 EXAM	M CI 10 EVAL	M CI 11 D&P	M CI 12 POC	M CI 13 PI	M CI 14 EDI	M CI 15 DOC	M CI 16 OA	M CI 17 FR	M CI 18 SUP	M CI SS	M ST 1 SAF	M ST 2 PBAV	M ST 3 ACC	M ST 4 COM	M ST 5 CC	M ST 6 PDEV	M ST 7 CR	M ST 8 SCR	M ST 9 EXAM	M ST 10 EVAL	M ST 11 D&P	M ST 12 POC	M ST 13 PI	M ST 14 EDI	M ST 15 DOC	M ST 16 OA	M ST 17 FR	M ST 18 SUP	M ST SS	F CI 1 ST	F CI 2 PBAV	F CI 3 ACC	F CI 4 COM	F CI 5 CC	F CI 6 PDEV	F CI 7 CR
01.1.22.001.0	01.1.22.001.1	.	1	.	.	.	.	.	.	.	.	.	.	.	.	.	.	.	.	.	.	.	.	.	.	.	.	.	.	.	.	.	.	.	.	.	.	.	.	.	.	.	16	17	17	17	17	16	15
01.1.22.002.0	01.1.22.002.1	.	1	.	.	.	.	.	.	.	.	.	.	.	.	.	.	.	.	.	.	.	.	.	.	.	.	.	.	.	.	.	.	.	.	.	.	.	.	.	.	.	17	17	17	15	17	13	13
01.1.22.003.0	01.1.22.003.1	.	1	.	.	.	.	.	.	.	.	.	.	.	.	.	.	.	.	.	.	.	.	.	.	.	.	.	.	.	.	.	.	.	.	.	.	.	.	.	.	.	13	13	13	13	13	13	12
01.1.22.004.0	01.1.22.004.1	.	1	.	.	.	.	.	.	.	.	.	.	.	.	.	.	.	.	.	.	.	.	.	.	.	.	.	.	.	.	.	.	.	.	.	.	.	.	.	.	.	17	17	17	15	17	13	13
01.1.22.005.0	01.1.22.005.1	.	1	.	.	.	.	.	.	.	.	.	.	.	.	.	.	.	.	.	.	.	.	.	.	.	.	.	.	.	.	.	.	.	.	.	.	.	.	.	.	.	12	13	13	9	15	7	9
01.1.22.006.0	01.1.22.006.1	.	1	.	.	.	.	.	.	.	.	.	.	.	.	.	.	.	.	.	.	.	.	.	.	.	.	.	.	.	.	.	.	.	.	.	.	.	.	.	.	.	17	17	17	18	17	17	17
01.1.22.007.0	01.1.22.007.1	.	1	.	.	.	.	.	.	.	.	.	.	.	.	.	.	.	.	.	.	.	.	.	.	.	.	.	.	.	.	.	.	.	.	.	.	.	.	.	.	.	15	14	13	13	13	12	12
01.1.22.008.0	01.1.22.008.1	.	1	.	.	.	.	.	.	.	.	.	.	.	.	.	.	.	.	.	.	.	.	.	.	.	.	.	.	.	.	.	.	.	.	.	.	.	.	.	.	.	14	16	15	17	17	13	13
01.1.22.009.0	01.1.22.009.1	.	1	.	.	.	.	.	.	.	.	.	.	.	.	.	.	.	.	.	.	.	.	.	.	.	.	.	.	.	.	.	.	.	.	.	.	.	.	.	.	.	16	17	17	15	19	17	15
01.1.22.010.0	01.1.22.010.1	.	1	.	.	.	.	.	.	.	.	.	.	.	.	.	.	.	.	.	.	.	.	.	.	.	.	.	.	.	.	.	.	.	.	.	.	.	.	.	.	.	17	17	17	17	17	16	16
01.1.22.011.0	01.1.22.011.1	.	1	.	.	.	.	.	.	.	.	.	.	.	.	.	.	.	.	.	.	.	.	.	.	.	.	.	.	.	.	.	.	.	.	.	.	.	.	.	.	.	17	17	17	15	16	15	13
01.1.22.012.0	01.1.22.012.1	.	1	.	.	.	.	.	.	.	.	.	.	.	.	.	.	.	.	.	.	.	.	.	.	.	.	.	.	.	.	.	.	.	.	.	.	.	.	.	.	.	12	13	12	13	13	13	12
01.1.22.013.0	01.1.22.013.1	.	1	.	.	.	.	.	.	.	.	.	.	.	.	.	.	.	.	.	.	.	.	.	.	.	.	.	.	.	.	.	.	.	.	.	.	.	.	.	.	.	16	16	16	13	17	13	11
01.1.22.014.0	01.1.22.014.1	.	1	.	.	.	.	.	.	.	.	.	.	.	.	.	.	.	.	.	.	.	.	.	.	.	.	.	.	.	.	.	.	.	.	.	.	.	.	.	.	.	17	21	19	17	17	17	15
01.1.22.015.0	01.1.22.015.1	.	1	.	.	.	.	.	.	.	.	.	.	.	.	.	.	.	.	.	.	.	.	.	.	.	.	.	.	.	.	.	.	.	.	.	.	.	.	.	.	.	17	17	17	17	17	17	17
01.1.22.016.0	01.1.22.016.1	.	1	.	.	.	.	.	.	.	.	.	.	.	.	.	.	.	.	.	.	.	.	.	.	.	.	.	.	.	.	.	.	.	.	.	.	.	.	.	.	.	18	18	17	17	16	17	16
01.1.22.017.0	01.1.22.017.1	.	1	.	.	.	.	.	.	.	.	.	.	.	.	.	.	.	.	.	.	.	.	.	.	.	.	.	.	.	.	.	.	.	.	.	.	.	.	.	.	.	18	18	18	15	18	18	14
01.1.22.018.0	01.1.22.018.1	.	1	.	.	.	.	.	.	.	.	.	.	.	.	.	.	.	.	.	.	.	.	.	.	.	.	.	.	.	.	.	.	.	.	.	.	.	.	.	.	.	11	14	15	12	16	14	11
01.1.22.019.0	01.1.22.019.1	.	1	.	.	.	.	.	.	.	.	.	.	.	.	.	.	.	.	.	.	.	.	.	.	.	.	.	.	.	.	.	.	.	.	.	.	.	.	.	.	.	21	21	21	21	21	21	21
01.1.22.020.0	01.1.22.020.1	.	1	.	.	.	.	.	.	.	.	.	.	.	.	.	.	.	.	.	.	.	.	.	.	.	.	.	.	.	.	.	.	.	.	.	.	.	.	.	.	.	17	17	17	17	17	17	13
01.1.22.021.0	01.1.22.021.1	.	1	.	.	.	.	.	.	.	.	.	.	.	.	.	.	.	.	.	.	.	.	.	.	.	.	.	.	.	.	.	.	.	.	.	.	.	.	.	.	.	16	17	15	17	16	17	14
01.1.22.022.0	01.1.22.022.1	.	1	.	.	.	.	.	.	.	.	.	.	.	.	.	.	.	.	.	.	.	.	.	.	.	.	.	.	.	.	.	.	.	.	.	.	.	.	.	.	.	17	17	18	17	17	18	17
01.1.22.023.0	01.1.22.023.1	.	1	.	.	.	.	.	.	.	.	.	.	.	.	.	.	.	.	.	.	.	.	.	.	.	.	.	.	.	.	.	.	.	.	.	.	.	.	.	.	.	16	16	15	17	17	16	16
01.1.22.024.0	01.1.22.024.1	.	1	.	.	.	.	.	.	.	.	.	.	.	.	.	.	.	.	.	.	.	.	.	.	.	.	.	.	.	.	.	.	.	.	.	.	.	.	.	.	.	17	18	17	17	17	17	15
01.1.22.025.0	01.1.22.025.1	.	1	.	.	.	.	.	.	.	.	.	.	.	.	.	.	.	.	.	.	.	.	.	.	.	.	.	.	.	.	.	.	.	.	.	.	.	.	.	.	.	13	14	12	12	13	11	11
01.1.22.026.0	01.1.22.026.1	.	1	.	.	.	.	.	.	.	.	.	.	.	.	.	.	.	.	.	.	.	.	.	.	.	.	.	.	.	.	.	.	.	.	.	.	.	.	.	.	.	16	17	17	13	17	13	13
01.1.22.027.0	01.1.22.027.1	.	1	.	.	.	.	.	.	.	.	.	.	.	.	.	.	.	.	.	.	.	.	.	.	.	.	.	.	.	.	.	.	.	.	.	.	.	.	.	.	.	17	17	17	21	17	17	17
01.1.22.028.0	01.1.22.028.1	.	1	.	.	.	.	.	.	.	.	.	.	.	.	.	.	.	.	.	.	.	.	.	.	.	.	.	.	.	.	.	.	.	.	.	.	.	.	.	.	.	17	14	17	13	17	12	11
01.1.22.029.0	01.1.22.029.1	.	1	.	.	.	.	.	.	.	.	.	.	.	.	.	.	.	.	.	.	.	.	.	.	.	.	.	.	.	.	.	.	.	.	.	.	.	.	.	.	.	17	17	17	17	17	17	13
01.1.22.030.0	01.1.22.030.1	.	1	.	.	.	.	.	.	.	.	.	.	.	.	.	.	.	.	.	.	.	.	.	.	.	.	.	.	.	.	.	.	.	.	.	.	.	.	.	.	.	15	18	16	16	17	14	13
01.1.22.031.0	01.1.22.031.1	.	1	.	.	.	.	.	.	.	.	.	.	.	.	.	.	.	.	.	.	.	.	.	.	.	.	.	.	.	.	.	.	.	.	.	.	.	.	.	.	.	19	20	19	19	17	17	16
01.1.22.032.0	01.1.22.032.1	.	1	.	.	.	.	.	.	.	.	.	.	.	.	.	.	.	.	.	.	.	.	.	.	.	.	.	.	.	.	.	.	.	.	.	.	.	.	.	.	.	15	15	15	15	15	15	14
01.1.22.034.0	01.1.22.034.1	.	1	.	.	.	.	.	.	.	.	.	.	.	.	.	.	.	.	.	.	.	.	.	.	.	.	.	.	.	.	.	.	.	.	.	.	.	.	.	.	.	17	18	17	18	18	17	16
01.1.22.035.0	01.1.22.035.1	.	1	.	.	.	.	.	.	.	.	.	.	.	.	.	.	.	.	.	.	.	.	.	.	.	.	.	.	.	.	.	.	.	.	.	.	.	.	.	.	.	17	17	17	17	17	17	15
01.1.22.036.0	01.1.22.036.1	.	1	.	.	.	.	.	.	.	.	.	.	.	.	.	.	.	.	.	.	.	.	.	.	.	.	.	.	.	.	.	.	.	.	.	.	.	.	.	.	.	17	17	17	16	17	17	15
01.1.22.037.0	01.1.22.037.1	.	1	.	.	.	.	.	.	.	.	.	.	.	.	.	.	.	.	.	.	.	.	.	.	.	.	.	.	.	.	.	.	.	.	.	.	.	.	.	.	.	11	15	16	16	17	17	11
01.1.22.038.0	01.1.22.038.1	.	1	.	.	.	.	.	.	.	.	.	.	.	.	.	.	.	.	.	.	.	.	.	.	.	.	.	.	.	.	.	.	.	.	.	.	.	.	.	.	.	17	17	17	17	17	17	17
01.1.22.039.0	01.1.22.039.1	.	1	.	.	.	.	.	.	.	.	.	.	.	.	.	.	.	.	.	.	.	.	.	.	.	.	.	.	.	.	.	.	.	.	.	.	.	.	.	.	.	18	21	20	20	19	20	19
01.1.22.040.0	01.1.22.040.1	.	1	.	.	.	.	.	.	.	.	.	.	.	.	.	.	.	.	.	.	.	.	.	.	.	.	.	.	.	.	.	.	.	.	.	.	.	.	.	.	.	9	9	9	9	9	9	9
01.1.22.041.0	01.1.22.041.1	.	1	.	.	.	.	.	.	.	.	.	.	.	.	.	.	.	.	.	.	.	.	.	.	.	.	.	.	.	.	.	.	.	.	.	.	.	.	.	.	.	19	19	20	16	15	16	17
01.1.22.042.0	01.1.22.042.1	.	1	.	.	.	.	.	.	.	.	.	.	.	.	.	.	.	.	.	.	.	.	.	.	.	.	.	.	.	.	.	.	.	.	.	.	.	.	.	.	.	13	17	15	16	17	13	11
01.1.22.043.0	01.1.22.043.1	.	1	.	.	.	.	.	.	.	.	.	.	.	.	.	.	.	.	.	.	.	.	.	.	.	.	.	.	.	.	.	.	.	.	.	.	.	.	.	.	.	17	17	17	17	17	13	16
01.2.22.001.0	01.2.22.001.1	.	2	.	.	.	.	.	.	.	.	.	.	.	.	.	.	.	.	.	.	.	.	.	.	.	.	.	.	.	.	.	.	.	.	.	.	.	.	.	.	.	18	18	18	17	16	18	17
01.2.22.002.0	01.2.22.002.1	.	2	.	.	.	.	.	.	.	.	.	.	.	.	.	.	.	.	.	.	.	.	.	.	.	.	.	.	.	.	.	.	.	.	.	.	.	.	.	.	.	17	18	17	17	9	17	17
01.2.22.003.0	01.2.22.003.1	.	2	.	.	.	.	.	.	.	.	.	.	.	.	.	.	.	.	.	.	.	.	.	.	.	.	.	.	.	.	.	.	.	.	.	.	.	.	.	.	.	16	17	17	17	17	16	15
01.2.22.004.0	01.2.22.004.1	.	2	.	.	.	.	.	.	.	.	.	.	.	.	.	.	.	.	.	.	.	.	.	.	.	.	.	.	.	.	.	.	.	.	.	.	.	.	.	.	.	17	17	17	17	17	16	16
01.2.22.005.0	01.2.22.005.1	.	2	.	.	.	.	.	.	.	.	.	.	.	.	.	.	.	.	.	.	.	.	.	.	.	.	.	.	.	.	.	.	.	.	.	.	.	.	.	.	.	14	14	14	15	14	15	14
01.2.22.006.0	01.2.22.006.1	.	2	.	.	.	.	.	.	.	.	.	.	.	.	.	.	.	.	.	.	.	.	.	.	.	.	.	.	.	.	.	.	.	.	.	.	.	.	.	.	.	15	16	16	13	16	16	14
01.2.22.007.0	01.2.22.007.1	.	2	.	.	.	.	.	.	.	.	.	.	.	.	.	.	.	.	.	.	.	.	.	.	.	.	.	.	.	.	.	.	.	.	.	.	.	.	.	.	.	17	17	17	17	16	16	15
01.2.22.008.0	01.2.22.008.1	.	2	.	.	.	.	.	.	.	.	.	.	.	.	.	.	.	.	.	.	.	.	.	.	.	.	.	.	.	.	.	.	.	.	.	.	.	.	.	.	.	19	19	19	17	19	19	18
01.2.22.009.0	01.2.22.009.1	.	2	.	.	.	.	.	.	.	.	.	.	.	.	.	.	.	.	.	.	.	.	.	.	.	.	.	.	.	.	.	.	.	.	.	.	.	.	.	.	.	15	18	17	15	17	18	14
01.2.22.010.0	01.2.22.010.1	.	2	.	.	.	.	.	.	.	.	.	.	.	.	.	.	.	.	.	.	.	.	.	.	.	.	.	.	.	.	.	.	.	.	.	.	.	.	.	.	.	17	17	17	17	17	17	17
01.2.22.011.0	01.2.22.011.1	.	2	.	.	.	.	.	.	.	.	.	.	.	.	.	.	.	.	.	.	.	.	.	.	.	.	.	.	.	.	.	.	.	.	.	.	.	.	.	.	.	21	21	17	17	21	17	16
01.2.22.012.0	01.2.22.012.1	.	2	.	.	.	.	.	.	.	.	.	.	.	.	.	.	.	.	.	.	.	.	.	.	.	.	.	.	.	.	.	.	.	.	.	.	.	.	.	.	.	17	17	17	17	17	17	15
01.2.22.013.0	01.2.22.013.1	.	2	.	.	.	.	.	.	.	.	.	.	.	.	.	.	.	.	.	.	.	.	.	.	.	.	.	.	.	.	.	.	.	.	.	.	.	.	.	.	.	16	17	15	14	15	15	13
01.2.22.014.0	01.2.22.014.1	.	2	.	.	.	.	.	.	.	.	.	.	.	.	.	.	.	.	.	.	.	.	.	.	.	.	.	.	.	.	.	.	.	.	.	.	.	.	.	.	.	17	18	18	18	18	18	16
01.2.22.015.0	01.2.22.015.1	.	2	.	.	.	.	.	.	.	.	.	.	.	.	.	.	.	.	.	.	.	.	.	.	.	.	.	.	.	.	.	.	.	.	.	.	.	.	.	.	.	17	16	17	16	19	13	14
01.2.22.016.0	01.2.22.016.1	.	2	.	.	.	.	.	.	.	.	.	.	.	.	.	.	.	.	.	.	.	.	.	.	.	.	.	.	.	.	.	.	.	.	.	.	.	.	.	.	.	15	16	15	15	15	15	14
01.2.22.017.0	01.2.22.017.1	.	2	.	.	.	.	.	.	.	.	.	.	.	.	.	.	.	.	.	.	.	.	.	.	.	.	.	.	.	.	.	.	.	.	.	.	.	.	.	.	.	13	13	13	15	17	13	13
01.2.22.018.0	01.2.22.018.1	.	2	.	.	.	.	.	.	.	.	.	.	.	.	.	.	.	.	.	.	.	.	.	.	.	.	.	.	.	.	.	.	.	.	.	.	.	.	.	.	.	17	17	17	12	17	17	12
01.2.22.019.0	01.2.22.019.1	.	2	.	.	.	.	.	.	.	.	.	.	.	.	.	.	.	.	.	.	.	.	.	.	.	.	.	.	.	.	.	.	.	.	.	.	.	.	.	.	.	20	21	20	20	20	20	19
01.2.22.020.0	01.2.22.020.1	.	2	.	.	.	.	.	.	.	.	.	.	.	.	.	.	.	.	.	.	.	.	.	.	.	.	.	.	.	.	.	.	.	.	.	.	.	.	.	.	.	18	17	17	17	17	17	17
01.2.22.021.0	01.2.22.021.1	.	2	.	.	.	.	.	.	.	.	.	.	.	.	.	.	.	.	.	.	.	.	.	.	.	.	.	.	.	.	.	.	.	.	.	.	.	.	.	.	.	16	16	16	15	16	16	15
01.2.22.022.0	01.2.22.022.1	.	2	.	.	.	.	.	.	.	.	.	.	.	.	.	.	.	.	.	.	.	.	.	.	.	.	.	.	.	.	.	.	.	.	.	.	.	.	.	.	.	17	17	17	17	17	15	15
01.2.22.023.0	01.2.22.023.1	.	2	.	.	.	.	.	.	.	.	.	.	.	.	.	.	.	.	.	.	.	.	.	.	.	.	.	.	.	.	.	.	.	.	.	.	.	.	.	.	.	21	13	17	17	17	17	17
01.2.22.024.0	01.2.22.024.1	.	2	.	.	.	.	.	.	.	.	.	.	.	.	.	.	.	.	.	.	.	.	.	.	.	.	.	.	.	.	.	.	.	.	.	.	.	.	.	.	.	16	16	17	17	17	17	15
01.2.22.025.0	01.2.22.025.1	.	2	.	.	.	.	.	.	.	.	.	.	.	.	.	.	.	.	.	.	.	.	.	.	.	.	.	.	.	.	.	.	.	.	.	.	.	.	.	.	.	15	12	12	17	17	12	11
01.2.22.026.0	01.2.22.026.1	.	2	.	.	.	.	.	.	.	.	.	.	.	.	.	.	.	.	.	.	.	.	.	.	.	.	.	.	.	.	.	.	.	.	.	.	.	.	.	.	.	17	17	17	16	16	15	16
01.2.22.027.0	01.2.22.027.1	.	2	.	.	.	.	.	.	.	.	.	.	.	.	.	.	.	.	.	.	.	.	.	.	.	.	.	.	.	.	.	.	.	.	.	.	.	.	.	.	.	17	17	17	17	17	17	16
01.2.22.028.0	01.2.22.028.1	.	2	.	.	.	.	.	.	.	.	.	.	.	.	.	.	.	.	.	.	.	.	.	.	.	.	.	.	.	.	.	.	.	.	.	.	.	.	.	.	.	15	15	15	16	14	15	15
01.2.22.030.0	01.2.22.030.1	.	2	.	.	.	.	.	.	.	.	.	.	.	.	.	.	.	.	.	.	.	.	.	.	.	.	.	.	.	.	.	.	.	.	.	.	.	.	.	.	.	17	15	17	15	17	15	14
01.2.22.031.0	01.2.22.031.1	.	2	.	.	.	.	.	.	.	.	.	.	.	.	.	.	.	.	.	.	.	.	.	.	.	.	.	.	.	.	.	.	.	.	.	.	.	.	.	.	.	17	18	17	17	19	18	18
01.2.22.032.0	01.2.22.032.1	.	2	.	.	.	.	.	.	.	.	.	.	.	.	.	.	.	.	.	.	.	.	.	.	.	.	.	.	.	.	.	.	.	.	.	.	.	.	.	.	.	13	13	17	13	13	13	13
01.2.22.033.0	01.2.22.033.1	.	2	.	.	.	.	.	.	.	.	.	.	.	.	.	.	.	.	.	.	.	.	.	.	.	.	.	.	.	.	.	.	.	.	.	.	.	.	.	.	.	10	10	13	10	13	11	12
01.2.22.034.0	01.2.22.034.1	.	2	.	.	.	.	.	.	.	.	.	.	.	.	.	.	.	.	.	.	.	.	.	.	.	.	.	.	.	.	.	.	.	.	.	.	.	.	.	.	.	17	17	17	16	21	17	14
01.2.22.035.0	01.2.22.035.1	.	2	.	.	.	.	.	.	.	.	.	.	.	.	.	.	.	.	.	.	.	.	.	.	.	.	.	.	.	.	.	.	.	.	.	.	.	.	.	.	.	14	16	15	13	14	13	13
01.2.22.036.0	01.2.22.036.1	.	2	.	.	.	.	.	.	.	.	.	.	.	.	.	.	.	.	.	.	.	.	.	.	.	.	.	.	.	.	.	.	.	.	.	.	.	.	.	.	.	14	15	15	13	17	14	14
01.2.22.037.0	01.2.22.037.1	.	2	.	.	.	.	.	.	.	.	.	.	.	.	.	.	.	.	.	.	.	.	.	.	.	.	.	.	.	.	.	.	.	.	.	.	.	.	.	.	.	17	18	17	17	17	17	16
01.2.22.038.0	01.2.22.038.1	.	2	.	.	.	.	.	.	.	.	.	.	.	.	.	.	.	.	.	.	.	.	.	.	.	.	.	.	.	.	.	.	.	.	.	.	.	.	.	.	.	17	17	17	17	17	17	17
01.2.22.039.0	01.2.22.039.1	.	2	.	.	.	.	.	.	.	.	.	.	.	.	.	.	.	.	.	.	.	.	.	.	.	.	.	.	.	.	.	.	.	.	.	.	.	.	.	.	.	17	20	19	19	17	17	16
01.2.22.040.0	01.2.22.040.1	.	2	.	.	.	.	.	.	.	.	.	.	.	.	.	.	.	.	.	.	.	.	.	.	.	.	.	.	.	.	.	.	.	.	.	.	.	.	.	.	.	17	17	17	17	17	17	16
01.2.22.041.0	01.2.22.041.1	.	2	.	.	.	.	.	.	.	.	.	.	.	.	.	.	.	.	.	.	.	.	.	.	.	.	.	.	.	.	.	.	.	.	.	.	.	.	.	.	.	18	19	19	17	19	17	18
01.2.22.042.0	01.2.22.042.1	.	2	.	.	.	.	.	.	.	.	.	.	.	.	.	.	.	.	.	.	.	.	.	.	.	.	.	.	.	.	.	.	.	.	.	.	.	.	.	.	.	17	17	16	16	18	15	15
01.2.22.043.0	01.2.22.043.1	.	2	.	.	.	.	.	.	.	.	.	.	.	.	.	.	.	.	.	.	.	.	.	.	.	.	.	.	.	.	.	.	.	.	.	.	.	.	.	.	.	16	16	16	16	17	16	16
01.3.22.001.0	01.3.22.001.1	.	3	.	.	.	.	.	.	.	.	.	.	.	.	.	.	.	.	.	.	.	.	.	.	.	.	.	.	.	.	.	.	.	.	.	.	.	.	.	.	.	17	17	17	15	17	17	13
01.3.22.002.0	01.3.22.002.1	.	3	.	.	.	.	.	.	.	.	.	.	.	.	.	.	.	.	.	.	.	.	.	.	.	.	.	.	.	.	.	.	.	.	.	.	.	.	.	.	.	15	15	15	15	15	15	15
01.3.22.003.0	01.3.22.003.1	.	3	.	.	.	.	.	.	.	.	.	.	.	.	.	.	.	.	.	.	.	.	.	.	.	.	.	.	.	.	.	.	.	.	.	.	.	.	.	.	.	17	17	17	17	17	17	17
01.3.22.004.0	01.3.22.004.1	.	3	.	.	.	.	.	.	.	.	.	.	.	.	.	.	.	.	.	.	.	.	.	.	.	.	.	.	.	.	.	.	.	.	.	.	.	.	.	.	.	19	21	21	20	18	19	18
01.3.22.005.0	01.3.22.005.1	.	3	.	.	.	.	.	.	.	.	.	.	.	.	.	.	.	.	.	.	.	.	.	.	.	.	.	.	.	.	.	.	.	.	.	.	.	.	.	.	.	16	16	16	15	16	16	15
01.3.22.006.0	01.3.22.006.1	.	3	.	.	.	.	.	.	.	.	.	.	.	.	.	.	.	.	.	.	.	.	.	.	.	.	.	.	.	.	.	.	.	.	.	.	.	.	.	.	.	17	17	17	17	17	16	16
01.3.22.007.0	01.3.22.007.1	.	3	.	.	.	.	.	.	.	.	.	.	.	.	.	.	.	.	.	.	.	.	.	.	.	.	.	.	.	.	.	.	.	.	.	.	.	.	.	.	.	15	17	17	16	16	15	13
01.3.22.008.0	01.3.22.008.1	.	3	.	.	.	.	.	.	.	.	.	.	.	.	.	.	.	.	.	.	.	.	.	.	.	.	.	.	.	.	.	.	.	.	.	.	.	.	.	.	.	18	19	18	17	19	17	16
01.3.22.009.0	01.3.22.009.1	.	3	.	.	.	.	.	.	.	.	.	.	.	.	.	.	.	.	.	.	.	.	.	.	.	.	.	.	.	.	.	.	.	.	.	.	.	.	.	.	.	17	19	17	17	19	15	14
01.3.22.010.0	01.3.22.010.1	.	3	.	.	.	.	.	.	.	.	.	.	.	.	.	.	.	.	.	.	.	.	.	.	.	.	.	.	.	.	.	.	.	.	.	.	.	.	.	.	.	17	18	17	17	17	17	16
01.3.22.011.0	01.3.22.011.1	.	3	.	.	.	.	.	.	.	.	.	.	.	.	.	.	.	.	.	.	.	.	.	.	.	.	.	.	.	.	.	.	.	.	.	.	.	.	.	.	.	21	21	21	21	21	21	19
01.3.22.012.0	01.3.22.012.1	.	3	.	.	.	.	.	.	.	.	.	.	.	.	.	.	.	.	.	.	.	.	.	.	.	.	.	.	.	.	.	.	.	.	.	.	.	.	.	.	.	14	17	14	14	15	16	13
01.3.22.013.0	01.3.22.013.1	.	3	.	.	.	.	.	.	.	.	.	.	.	.	.	.	.	.	.	.	.	.	.	.	.	.	.	.	.	.	.	.	.	.	.	.	.	.	.	.	.	17	17	17	17	17	17	17
01.3.22.014.0	01.3.22.014.1	.	3	.	.	.	.	.	.	.	.	.	.	.	.	.	.	.	.	.	.	.	.	.	.	.	.	.	.	.	.	.	.	.	.	.	.	.	.	.	.	.	21	21	21	21	21	19	17
01.3.22.015.0	01.3.22.015.1	.	3	.	.	.	.	.	.	.	.	.	.	.	.	.	.	.	.	.	.	.	.	.	.	.	.	.	.	.	.	.	.	.	.	.	.	.	.	.	.	.	17	17	17	17	17	17	14
01.3.22.017.0	01.3.22.017.1	.	3	.	.	.	.	.	.	.	.	.	.	.	.	.	.	.	.	.	.	.	.	.	.	.	.	.	.	.	.	.	.	.	.	.	.	.	.	.	.	.	17	17	18	18	18	17	16
01.3.22.018.0	01.3.22.018.1	.	3	.	.	.	.	.	.	.	.	.	.	.	.	.	.	.	.	.	.	.	.	.	.	.	.	.	.	.	.	.	.	.	.	.	.	.	.	.	.	.	14	16	16	15	15	14	13
01.3.22.019.0	01.3.22.019.1	.	3	.	.	.	.	.	.	.	.	.	.	.	.	.	.	.	.	.	.	.	.	.	.	.	.	.	.	.	.	.	.	.	.	.	.	.	.	.	.	.	21	21	21	21	21	21	21
01.3.22.020.0	01.3.22.020.1	.	3	.	.	.	.	.	.	.	.	.	.	.	.	.	.	.	.	.	.	.	.	.	.	.	.	.	.	.	.	.	.	.	.	.	.	.	.	.	.	.	16	16	16	16	13	16	13
01.3.22.021.0	01.3.22.021.1	.	3	.	.	.	.	.	.	.	.	.	.	.	.	.	.	.	.	.	.	.	.	.	.	.	.	.	.	.	.	.	.	.	.	.	.	.	.	.	.	.	16	20	17	20	17	18	16
01.3.22.022.0	01.3.22.022.1	.	3	.	.	.	.	.	.	.	.	.	.	.	.	.	.	.	.	.	.	.	.	.	.	.	.	.	.	.	.	.	.	.	.	.	.	.	.	.	.	.	17	17	17	16	15	16	13
01.3.22.023.0	01.3.22.023.1	.	3	.	.	.	.	.	.	.	.	.	.	.	.	.	.	.	.	.	.	.	.	.	.	.	.	.	.	.	.	.	.	.	.	.	.	.	.	.	.	.	17	17	17	14	17	16	15
01.3.22.024.0	01.3.22.024.1	.	3	.	.	.	.	.	.	.	.	.	.	.	.	.	.	.	.	.	.	.	.	.	.	.	.	.	.	.	.	.	.	.	.	.	.	.	.	.	.	.	17	17	17	17	17	17	17
01.3.22.026.0	01.3.22.026.1	.	3	.	.	.	.	.	.	.	.	.	.	.	.	.	.	.	.	.	.	.	.	.	.	.	.	.	.	.	.	.	.	.	.	.	.	.	.	.	.	.	19	19	19	19	19	19	19
01.3.22.027.0	01.3.22.027.1	.	3	.	.	.	.	.	.	.	.	.	.	.	.	.	.	.	.	.	.	.	.	.	.	.	.	.	.	.	.	.	.	.	.	.	.	.	.	.	.	.	15	13	13	13	17	15	13
01.3.22.028.0	01.3.22.028.1	.	3	.	.	.	.	.	.	.	.	.	.	.	.	.	.	.	.	.	.	.	.	.	.	.	.	.	.	.	.	.	.	.	.	.	.	.	.	.	.	.	17	17	17	17	17	17	17
01.3.22.029.0	01.3.22.029.1	.	3	.	.	.	.	.	.	.	.	.	.	.	.	.	.	.	.	.	.	.	.	.	.	.	.	.	.	.	.	.	.	.	.	.	.	.	.	.	.	.	17	16	17	14	17	15	14
01.3.22.030.0	01.3.22.030.1	.	3	.	.	.	.	.	.	.	.	.	.	.	.	.	.	.	.	.	.	.	.	.	.	.	.	.	.	.	.	.	.	.	.	.	.	.	.	.	.	.	16	20	18	16	18	17	16
01.3.22.031.0	01.3.22.031.1	.	3	.	.	.	.	.	.	.	.	.	.	.	.	.	.	.	.	.	.	.	.	.	.	.	.	.	.	.	.	.	.	.	.	.	.	.	.	.	.	.	20	18	19	19	18	17	17
01.3.22.033.0	01.3.22.033.1	.	3	.	.	.	.	.	.	.	.	.	.	.	.	.	.	.	.	.	.	.	.	.	.	.	.	.	.	.	.	.	.	.	.	.	.	.	.	.	.	.	15	17	17	16	16	16	15
01.3.22.034.0	01.3.22.034.1	.	3	.	.	.	.	.	.	.	.	.	.	.	.	.	.	.	.	.	.	.	.	.	.	.	.	.	.	.	.	.	.	.	.	.	.	.	.	.	.	.	20	20	20	20	20	20	20
01.3.22.035.0	01.3.22.035.1	.	3	.	.	.	.	.	.	.	.	.	.	.	.	.	.	.	.	.	.	.	.	.	.	.	.	.	.	.	.	.	.	.	.	.	.	.	.	.	.	.	17	17	17	17	17	17	17
01.3.22.036.0	01.3.22.036.1	.	3	.	.	.	.	.	.	.	.	.	.	.	.	.	.	.	.	.	.	.	.	.	.	.	.	.	.	.	.	.	.	.	.	.	.	.	.	.	.	.	17	17	17	15	17	16	16
01.3.22.037.0	01.3.22.037.1	.	3	.	.	.	.	.	.	.	.	.	.	.	.	.	.	.	.	.	.	.	.	.	.	.	.	.	.	.	.	.	.	.	.	.	.	.	.	.	.	.	17	18	17	18	19	17	17
01.3.22.038.0	01.3.22.038.1	.	3	.	.	.	.	.	.	.	.	.	.	.	.	.	.	.	.	.	.	.	.	.	.	.	.	.	.	.	.	.	.	.	.	.	.	.	.	.	.	.	21	20	21	21	21	19	17
01.3.22.039.0	01.3.22.039.1	.	3	.	.	.	.	.	.	.	.	.	.	.	.	.	.	.	.	.	.	.	.	.	.	.	.	.	.	.	.	.	.	.	.	.	.	.	.	.	.	.	16	16	16	16	16	16	16
01.3.22.040.0	01.3.22.040.1	.	3	.	.	.	.	.	.	.	.	.	.	.	.	.	.	.	.	.	.	.	.	.	.	.	.	.	.	.	.	.	.	.	.	.	.	.	.	.	.	.	17	17	17	17	17	17	17
01.3.22.041.0	01.3.22.041.1	.	3	.	.	.	.	.	.	.	.	.	.	.	.	.	.	.	.	.	.	.	.	.	.	.	.	.	.	.	.	.	.	.	.	.	.	.	.	.	.	.	17	18	18	18	18	17	17
01.3.22.042.0	01.3.22.042.1	.	3	.	.	.	.	.	.	.	.	.	.	.	.	.	.	.	.	.	.	.	.	.	.	.	.	.	.	.	.	.	.	.	.	.	.	.	.	.	.	.	18	19	17	19	18	19	17
01.3.22.043.0	01.3.22.043.1	.	3	.	.	.	.	.	.	.	.	.	.	.	.	.	.	.	.	.	.	.	.	.	.	.	.	.	.	.	.	.	.	.	.	.	.	.	.	.	.	.	16	16	16	16	16	16	16
01.4.22.001.0	01.4.22.001.1	.	4	.	.	.	.	.	.	.	.	.	.	.	.	.	.	.	.	.	.	.	.	.	.	.	.	.	.	.	.	.	.	.	.	.	.	.	.	.	.	.	19	20	17	19	19	18	18
01.4.22.002.0	01.4.22.002.1	.	4	.	.	.	.	.	.	.	.	.	.	.	.	.	.	.	.	.	.	.	.	.	.	.	.	.	.	.	.	.	.	.	.	.	.	.	.	.	.	.	17	17	17	17	17	17	17
01.4.22.003.0	01.4.22.003.1	.	4	.	.	.	.	.	.	.	.	.	.	.	.	.	.	.	.	.	.	.	.	.	.	.	.	.	.	.	.	.	.	.	.	.	.	.	.	.	.	.	17	17	17	19	19	17	17
01.4.22.004.0	01.4.22.004.1	.	4	.	.	.	.	.	.	.	.	.	.	.	.	.	.	.	.	.	.	.	.	.	.	.	.	.	.	.	.	.	.	.	.	.	.	.	.	.	.	.	19	21	19	21	17	17	19
01.4.22.005.0	01.4.22.005.1	.	4	.	.	.	.	.	.	.	.	.	.	.	.	.	.	.	.	.	.	.	.	.	.	.	.	.	.	.	.	.	.	.	.	.	.	.	.	.	.	.	19	21	19	20	19	18	17
01.4.22.006.0	01.4.22.006.1	.	4	.	.	.	.	.	.	.	.	.	.	.	.	.	.	.	.	.	.	.	.	.	.	.	.	.	.	.	.	.	.	.	.	.	.	.	.	.	.	.	19	21	20	20	19	18	18
01.4.22.007.0	01.4.22.007.1	.	4	.	.	.	.	.	.	.	.	.	.	.	.	.	.	.	.	.	.	.	.	.	.	.	.	.	.	.	.	.	.	.	.	.	.	.	.	.	.	.	17	17	17	17	17	17	17
01.4.22.008.0	01.4.22.008.1	.	4	.	.	.	.	.	.	.	.	.	.	.	.	.	.	.	.	.	.	.	.	.	.	.	.	.	.	.	.	.	.	.	.	.	.	.	.	.	.	.	17	20	17	17	17	17	17
01.4.22.009.0	01.4.22.009.1	.	4	.	.	.	.	.	.	.	.	.	.	.	.	.	.	.	.	.	.	.	.	.	.	.	.	.	.	.	.	.	.	.	.	.	.	.	.	.	.	.	18	18	18	17	18	17	17
01.4.22.010.0	01.4.22.010.1	.	4	.	.	.	.	.	.	.	.	.	.	.	.	.	.	.	.	.	.	.	.	.	.	.	.	.	.	.	.	.	.	.	.	.	.	.	.	.	.	.	17	17	17	17	17	17	17
01.4.22.011.0	01.4.22.011.1	.	4	.	.	.	.	.	.	.	.	.	.	.	.	.	.	.	.	.	.	.	.	.	.	.	.	.	.	.	.	.	.	.	.	.	.	.	.	.	.	.	20	20	20	20	20	20	20
01.4.22.012.0	01.4.22.012.1	.	4	.	.	.	.	.	.	.	.	.	.	.	.	.	.	.	.	.	.	.	.	.	.	.	.	.	.	.	.	.	.	.	.	.	.	.	.	.	.	.	21	21	21	20	21	21	19
01.4.22.013.0	01.4.22.013.1	.	4	.	.	.	.	.	.	.	.	.	.	.	.	.	.	.	.	.	.	.	.	.	.	.	.	.	.	.	.	.	.	.	.	.	.	.	.	.	.	.	20	20	20	20	20	20	20
01.4.22.014.0	01.4.22.014.1	.	4	.	.	.	.	.	.	.	.	.	.	.	.	.	.	.	.	.	.	.	.	.	.	.	.	.	.	.	.	.	.	.	.	.	.	.	.	.	.	.	21	21	18	18	18	18	21
01.4.22.015.0	01.4.22.015.1	.	4	.	.	.	.	.	.	.	.	.	.	.	.	.	.	.	.	.	.	.	.	.	.	.	.	.	.	.	.	.	.	.	.	.	.	.	.	.	.	.	17	18	17	17	17	17	17
01.4.22.016.0	01.4.22.016.1	.	4	.	.	.	.	.	.	.	.	.	.	.	.	.	.	.	.	.	.	.	.	.	.	.	.	.	.	.	.	.	.	.	.	.	.	.	.	.	.	.	21	21	21	21	17	18	21
01.4.22.017.0	01.4.22.017.1	.	4	.	.	.	.	.	.	.	.	.	.	.	.	.	.	.	.	.	.	.	.	.	.	.	.	.	.	.	.	.	.	.	.	.	.	.	.	.	.	.	17	17	17	18	19	17	17
01.4.22.018.0	01.4.22.018.1	.	4	.	.	.	.	.	.	.	.	.	.	.	.	.	.	.	.	.	.	.	.	.	.	.	.	.	.	.	.	.	.	.	.	.	.	.	.	.	.	.	19	21	19	21	21	21	19
01.4.22.019.0	01.4.22.019.1	.	4	.	.	.	.	.	.	.	.	.	.	.	.	.	.	.	.	.	.	.	.	.	.	.	.	.	.	.	.	.	.	.	.	.	.	.	.	.	.	.	17	17	17	17	17	17	17
01.4.22.020.0	01.4.22.020.1	.	4	.	.	.	.	.	.	.	.	.	.	.	.	.	.	.	.	.	.	.	.	.	.	.	.	.	.	.	.	.	.	.	.	.	.	.	.	.	.	.	18	19	18	18	18	18	18
01.4.22.021.0	01.4.22.021.1	.	4	.	.	.	.	.	.	.	.	.	.	.	.	.	.	.	.	.	.	.	.	.	.	.	.	.	.	.	.	.	.	.	.	.	.	.	.	.	.	.	17	17	17	17	17	17	17
01.4.22.022.0	01.4.22.022.1	.	4	.	.	.	.	.	.	.	.	.	.	.	.	.	.	.	.	.	.	.	.	.	.	.	.	.	.	.	.	.	.	.	.	.	.	.	.	.	.	.	17	17	17	17	17	17	15
01.4.22.023.0	01.4.22.023.1	.	4	.	.	.	.	.	.	.	.	.	.	.	.	.	.	.	.	.	.	.	.	.	.	.	.	.	.	.	.	.	.	.	.	.	.	.	.	.	.	.	18	17	17	17	17	17	17
01.4.22.024.0	01.4.22.024.1	.	4	.	.	.	.	.	.	.	.	.	.	.	.	.	.	.	.	.	.	.	.	.	.	.	.	.	.	.	.	.	.	.	.	.	.	.	.	.	.	.	19	18	18	19	19	19	19
01.4.22.026.0	01.4.22.026.1	.	4	.	.	.	.	.	.	.	.	.	.	.	.	.	.	.	.	.	.	.	.	.	.	.	.	.	.	.	.	.	.	.	.	.	.	.	.	.	.	.	17	18	18	17	17	18	17
01.4.22.027.0	01.4.22.027.1	.	4	.	.	.	.	.	.	.	.	.	.	.	.	.	.	.	.	.	.	.	.	.	.	.	.	.	.	.	.	.	.	.	.	.	.	.	.	.	.	.	21	21	21	21	21	21	21
01.4.22.028.0	01.4.22.028.1	.	4	.	.	.	.	.	.	.	.	.	.	.	.	.	.	.	.	.	.	.	.	.	.	.	.	.	.	.	.	.	.	.	.	.	.	.	.	.	.	.	17	17	17	18	19	17	17
01.4.22.029.0	01.4.22.029.1	.	4	.	.	.	.	.	.	.	.	.	.	.	.	.	.	.	.	.	.	.	.	.	.	.	.	.	.	.	.	.	.	.	.	.	.	.	.	.	.	.	17	17	17	17	17	17	17
01.4.22.030.0	01.4.22.030.1	.	4	.	.	.	.	.	.	.	.	.	.	.	.	.	.	.	.	.	.	.	.	.	.	.	.	.	.	.	.	.	.	.	.	.	.	.	.	.	.	.	17	17	17	17	17	17	17
01.4.22.031.0	01.4.22.031.1	.	4	.	.	.	.	.	.	.	.	.	.	.	.	.	.	.	.	.	.	.	.	.	.	.	.	.	.	.	.	.	.	.	.	.	.	.	.	.	.	.	17	21	21	17	19	17	17
01.4.22.034.0	01.4.22.034.1	.	4	.	.	.	.	.	.	.	.	.	.	.	.	.	.	.	.	.	.	.	.	.	.	.	.	.	.	.	.	.	.	.	.	.	.	.	.	.	.	.	21	21	21	21	21	21	19
01.4.22.035.0	01.4.22.035.1	.	4	.	.	.	.	.	.	.	.	.	.	.	.	.	.	.	.	.	.	.	.	.	.	.	.	.	.	.	.	.	.	.	.	.	.	.	.	.	.	.	19	21	20	21	21	21	20
01.4.22.036.0	01.4.22.036.1	.	4	.	.	.	.	.	.	.	.	.	.	.	.	.	.	.	.	.	.	.	.	.	.	.	.	.	.	.	.	.	.	.	.	.	.	.	.	.	.	.	17	21	21	21	21	19	19
01.4.22.037.0	01.4.22.037.1	.	4	.	.	.	.	.	.	.	.	.	.	.	.	.	.	.	.	.	.	.	.	.	.	.	.	.	.	.	.	.	.	.	.	.	.	.	.	.	.	.	19	19	19	19	19	19	19
01.4.22.038.0	01.4.22.038.1	.	4	.	.	.	.	.	.	.	.	.	.	.	.	.	.	.	.	.	.	.	.	.	.	.	.	.	.	.	.	.	.	.	.	.	.	.	.	.	.	.	18	21	21	20	18	19	17
01.4.22.039.0	01.4.22.039.1	.	4	.	.	.	.	.	.	.	.	.	.	.	.	.	.	.	.	.	.	.	.	.	.	.	.	.	.	.	.	.	.	.	.	.	.	.	.	.	.	.	21	21	21	18	20	17	17
01.4.22.040.0	01.4.22.040.1	.	4	.	.	.	.	.	.	.	.	.	.	.	.	.	.	.	.	.	.	.	.	.	.	.	.	.	.	.	.	.	.	.	.	.	.	.	.	.	.	.	18	19	19	18	20	18	18
01.4.22.041.0	01.4.22.041.1	.	4	.	.	.	.	.	.	.	.	.	.	.	.	.	.	.	.	.	.	.	.	.	.	.	.	.	.	.	.	.	.	.	.	.	.	.	.	.	.	.	17	21	21	17	17	17	17
01.4.22.042.0	01.4.22.042.1	.	4	.	.	.	.	.	.	.	.	.	.	.	.	.	.	.	.	.	.	.	.	.	.	.	.	.	.	.	.	.	.	.	.	.	.	.	.	.	.	.	18	18	19	19	19	19	19
01.4.22.043.0	01.4.22.043.1	.	4	.	.	.	.	.	.	.	.	.	.	.	.	.	.	.	.	.	.	.	.	.	.	.	.	.	.	.	.	.	.	.	.	.	.	.	.	.	.	.	19	20	20	18	20	19	18
02.3.22.001.0	02.3.22.001.1	2	3	22	13	17	17	12	17	13	12	11	12	13	11	13	12	9	13	11	13	11	230	13	13	13	13	12	13	11	11	13	12	12	13	13	13	13	11	12	11	222	17	19	19	17	19	17	17
02.3.22.002.0	02.3.22.002.1	2	3	22	16	18	17	17	18	18	16	17	19	17	17	17	17	16	17	17	17	17	308	18	21	19	19	21	19	18	18	19	19	18	19	18	19	18	19	19	19	340	21	20	20	18	17	19	18
02.3.22.003.0	02.3.22.003.1	2	3	22	13	17	17	16	13	13	14	12	13	9	9	12	5	9	10	13	9	9	213	12	13	11	11	12	12	11	11	11	11	10	12	12	10	12	12	11	11	205	17	17	17	17	17	17	17
02.3.22.004.0	02.3.22.004.1	2	3	22	12	15	14	12	17	11	11	12	12	12	11	12	11	12	12	12	11	11	220	9	9	8	8	9	9	9	10	9	12	12	10	12	10	12	10	10	10	178	13	16	16	13	17	13	13
02.3.22.005.0	02.3.22.005.1	2	3	22	12	15	14	14	14	14	14	13	14	14	12	13	11	12	14	13	13	11	237	9	13	11	9	9	9	8	9	9	9	8	8	9	9	10	5	7	5	156	16	17	17	17	17	16	16
02.3.22.006.0	02.3.22.006.1	2	3	22	16	17	17	17	17	17	15	15	14	16	16	15	14	15	14	16	15	13	279	13	14	13	13	12	12	12	11	12	12	12	11	11	12	11	12	11	11	215	17	19	17	19	19	17	17
02.3.22.007.0	02.3.22.007.1	2	3	22	12	12	13	12	12	12	11	11	12	12	10	10	10	11	13	10	10	11	204	9	11	10	9	11	10	9	5	5	5	8	9	10	8	9	9	8	9	154	17	17	17	17	17	13	13
02.3.22.008.0	02.3.22.008.1	2	3	22	15	16	16	15	13	15	14	13	14	14	13	13	14	13	13	13	15	13	252	15	15	13	16	12	12	12	12	12	12	12	12	12	12	12	12	11	11	225	17	19	18	19	16	17	15
02.3.22.009.0	02.3.22.009.1	2	3	22	12	17	17	12	18	15	12	12	11	15	12	12	12	11	12	12	11	10	233	11	17	13	12	15	13	11	13	13	13	13	14	14	13	12	14	13	12	236	16	17	18	16	18	16	13
02.3.22.010.0	02.3.22.010.1	2	3	22	15	15	16	15	13	14	14	13	13	13	14	14	13	13	14	14	15	13	251	17	17	17	12	17	16	13	13	14	13	13	15	13	13	13	14	15	15	260	17	17	17	16	16	16	15
02.3.22.011.0	02.3.22.011.1	2	3	22	12	12	12	12	12	12	11	11	11	11	10	12	12	12	11	11	12	9	205	12	12	11	12	13	12	11	12	12	11	11	11	11	11	13	11	12	11	209	15	15	15	15	14	16	15
02.3.22.012.0	02.3.22.012.1	2	3	22	9	10	9	9	10	9	9	9	9	9	9	9	9	9	10	9	8	9	164	15	17	13	12	13	13	14	13	12	12	13	14	14	13	12	13	13	12	238	15	15	15	15	15	15	15
02.3.22.013.0	02.3.22.013.1	2	3	22	18	18	18	15	17	15	15	10	14	15	15	10	15	11	15	15	15	17	268	15	16	15	15	15	15	15	13	15	14	14	15	15	14	16	15	14	14	265	19	19	19	19	19	19	19
02.3.22.014.0	02.3.22.014.1	2	3	22	14	18	17	17	6	13	13	15	15	16	15	16	16	15	17	17	13	13	266	12	12	13	13	13	13	11	12	11	12	10	10	12	11	13	12	12	8	210	18	19	18	18	17	17	17
02.3.22.015.0	02.3.22.015.1	2	3	22	15	13	13	12	13	12	11	11	10	11	11	10	11	11	11	11	12	11	209	13	13	13	13	17	13	9	9	9	9	9	9	11	9	9	9	8	8	190	14	13	13	14	15	13	13
02.3.22.016.0	02.3.22.016.1	2	3	22	16	19	17	16	16	15	15	15	15	15	15	15	15	15	13	14	15	14	275	13	17	17	14	13	15	13	13	13	13	13	13	13	13	13	13	13	13	245	18	19	18	19	18	19	19
02.3.22.017.0	02.3.22.017.1	2	3	22	11	12	12	12	12	12	10	11	10	11	11	11	11	11	10	10	11	10	198	10	15	11	11	11	12	11	10	10	10	10	10	10	10	11	10	10	10	192	15	16	16	15	16	16	15
02.3.22.018.0	02.3.22.018.1	2	3	22	9	9	8	9	8	9	8	7	8	8	8	7	9	8	8	8	8	8	147	11	15	14	12	15	13	10	11	12	11	10	10	10	9	12	11	13	9	208	15	16	15	15	14	15	14
02.3.22.019.0	02.3.22.019.1	2	3	22	12	12	11	10	10	10	10	11	10	11	11	11	11	11	10	11	11	10	193	15	15	15	15	15	15	11	10	10	11	11	11	10	10	9	11	10	10	214	15	14	15	14	14	14	14
02.3.22.020.0	02.3.22.020.1	2	3	22	15	15	15	15	17	13	10	10	10	10	10	10	11	11	10	9	10	9	210	17	17	17	16	17	15	12	12	11	11	12	11	13	14	12	11	11	12	241	17	17	17	17	17	17	15
02.3.22.021.0	02.3.22.021.1	2	3	22	13	17	17	13	17	14	11	11	11	11	11	11	12	12	11	12	11	9	224	14	17	14	17	17	15	12	13	12	12	12	12	13	12	12	12	12	12	240	15	17	17	17	17	16	14
02.3.22.022.0	02.3.22.022.1	2	3	22	12	12	12	12	12	12	12	12	12	12	12	12	12	12	12	12	12	12	216	13	17	15	14	17	16	11	14	12	11	15	14	14	15	12	14	15	13	252	15	15	15	15	15	15	15
02.3.22.023.0	02.3.22.023.1	2	3	22	11	11	11	10	11	11	10	10	11	11	11	11	10	10	10	10	11	11	191	13	12	11	14	13	10	10	10	11	11	11	10	11	11	11	12	11	12	204	17	17	17	16	17	16	15
02.3.22.024.0	02.3.22.024.1	2	3	22	17	17	17	17	11	12	12	12	12	12	12	12	14	12	12	12	13	11	237	11	11	11	11	11	11	10	10	10	12	10	10	10	12	10	11	11	12	194	17	17	17	17	14	14	14
02.3.22.025.0	02.3.22.025.1	2	3	22	18	18	18	18	13	15	13	13	16	15	17	13	15	17	16	16	16	13	280	11	14	13	12	12	13	11	10	10	10	11	10	10	11	11	11	10	9	199	20	21	20	20	17	17	16
02.3.22.026.0	02.3.22.026.1	2	3	22	15	15	15	15	15	13	13	13	13	13	13	13	13	13	13	13	13	13	244	11	12	11	12	11	11	11	12	12	12	11	11	11	12	11	11	11	11	204	19	19	19	19	19	19	19
02.4.22.001.0	2.4.22.001.1	2	4	22	17	18	17	17	17	17	16	16	16	17	17	17	16	17	17	16	17	16	301	18	19	18	18	18	18	17	18	18	18	18	18	18	18	18	18	18	18	324	21	21	21	21	21	21	20
02.4.22.002.0	2.4.22.002.1	2	4	22	17	21	21	21	21	21	16	17	16	16	17	16	15	17	15	17	16	15	315	16	17	16	15	16	15	15	15	15	15	15	15	15	16	16	15	15	15	277	21	21	21	21	21	21	17
02.4.22.003.0	2.4.22.003.1	2	4	22	15	15	13	13	13	13	9	9	9	14	10	11	12	12	17	12	17	13	227	18	18	18	18	18	18	16	15	16	15	15	15	15	15	17	16	16	16	295	19	19	19	17	17	18	17
02.4.22.004.0	2.4.22.004.1	2	4	22	15	15	16	15	14	15	16	16	16	16	15	16	16	16	16	16	16	14	279	12	13	14	12	13	11	12	11	12	12	11	11	13	12	10	11	13	9	212	17	17	17	17	17	17	17
02.4.22.005.0	2.4.22.005.1	2	4	22	10	14	10	10	10	10	10	10	14	10	10	11	11	13	16	17	10	10	206	9	17	12	12	12	12	11	12	12	12	12	12	12	12	12	12	11	12	216	18	18	18	20	18	18	18
02.4.22.006.0	2.4.22.006.1	2	4	22	17	17	15	14	17	14	13	15	13	13	13	14	16	15	14	15	15	15	265	17	17	16	16	16	16	15	15	15	14	15	15	15	14	13	15	14	15	273	19	19	17	17	18	17	17
02.4.22.007.0	2.4.22.007.1	2	4	22	13	15	12	10	16	13	11	12	12	11	12	11	11	12	11	12	12	12	218	10	11	11	10	11	11	10	10	9	9	10	10	10	10	10	10	9	9	180	17	17	18	18	18	18	17
02.4.22.008.0	2.4.22.008.1	2	4	22	14	15	15	15	15	15	14	14	13	14	13	14	15	14	13	14	15	14	256	15	15	15	16	14	13	13	13	12	13	14	14	14	15	11	13	13	14	247	17	17	17	17	17	17	17
02.4.22.009.0	2.4.22.009.1	2	4	22	17	17	17	17	17	17	17	17	16	16	16	17	17	16	17	18	17	16	302	17	18	17	16	16	17	16	16	16	16	15	16	16	16	17	17	16	16	294	21	21	18	21	19	18	19
02.4.22.010.0	2.4.22.010.1	2	4	22	18	19	19	19	19	18	18	18	19	18	18	19	19	19	19	18	20	18	335	18	18	17	17	18	17	17	17	17	17	16	17	17	18	19	19	20	18	317	20	20	20	20	20	20	20
02.4.22.011.0	2.4.22.011.1	2	4	22	17	17	17	17	17	18	17	17	17	17	17	17	17	17	16	17	16	17	305	17	17	17	17	17	17	17	16	16	17	16	17	17	17	16	17	16	16	300	17	18	18	17	17	18	17
02.4.22.012.0	2.4.22.012.1	2	4	22	17	17	17	16	17	16	16	14	14	16	14	14	17	16	14	16	15	17	283	16	17	16	16	16	16	16	16	16	16	16	16	16	16	17	16	16	16	290	17	18	17	19	17	17	17
02.4.22.013.0	2.4.22.013.1	2	4	22	14	14	13	13	14	14	15	14	13	13	14	14	14	14	13	14	14	13	247	17	17	17	16	18	16	16	15	14	14	16	15	15	14	14	17	16	17	284	18	18	17	17	17	17	18
02.4.22.014.0	2.4.22.014.1	2	4	22	13	13	13	13	13	13	13	13	13	13	12	12	13	13	14	13	12	12	231	13	15	14	13	13	13	13	13	13	13	13	13	13	13	13	13	13	13	237	17	19	18	19	17	17	17
02.4.22.015.0	2.4.22.015.1	2	4	22	17	17	16	16	17	15	16	15	17	17	16	16	17	17	17	16	15	17	294	18	18	17	18	18	16	17	17	17	16	16	17	17	16	18	18	16	17	307	18	18	18	17	18	17	17
02.4.22.016.0	2.4.22.016.1	2	4	22	17	17	17	15	17	17	13	15	15	14	15	15	15	15	15	13	15	13	273	13	15	15	15	14	14	11	12	11	11	11	12	12	13	14	14	13	13	233	19	19	19	19	19	19	18
02.4.22.017.0	2.4.22.017.1	2	4	22	13	17	15	16	15	14	16	13	14	16	12	15	16	15	16	13	12	12	260	16	17	17	16	16	15	14	15	15	15	14	14	16	16	15	14	14	14	273	18	21	20	19	17	18	19
02.4.22.018.0	2.4.22.018.1	2	4	22	13	17	11	12	17	12	9	10	9	9	9	10	13	9	15	9	15	11	210	14	17	16	16	17	14	13	13	15	13	12	12	16	15	16	13	13	12	257	17	17	17	17	17	17	17
02.4.22.019.0	2.4.22.019.1	2	4	22	17	17	16	13	17	13	13	13	12	11	12	11	13	11	11	11	12	11	234	15	17	15	17	17	15	13	13	13	13	13	13	13	13	13	15	13	13	254	17	17	17	17	17	17	17
02.4.22.020.0	2.4.22.020.1	2	4	22	14	17	17	17	13	13	13	13	13	13	15	15	16	18	13	15	13	17	265	17	17	17	13	17	14	13	13	13	15	15	16	15	16	13	15	16	13	268	17	19	19	19	17	17	19
02.4.22.021.0	2.4.22.021.1	2	4	22	17	19	21	19	18	17	17	13	17	16	17	17	17	18	17	17	16	16	309	14	15	16	16	14	15	14	14	16	14	15	14	14	14	14	15	14	15	263	20	21	21	20	21	21	20
02.4.22.022.0	2.4.22.022.1	2	4	22	15	13	13	13	13	13	13	13	13	13	13	13	13	13	13	13	13	13	236	16	16	16	16	16	16	15	15	16	15	14	16	15	14	15	16	15	16	278	17	17	17	17	17	17	17
02.4.22.023.0	2.4.22.023.1	2	4	22	17	17	17	17	17	14	14	13	14	14	14	14	15	13	15	14	13	14	266	15	16	15	16	15	15	14	14	14	13	14	14	14	14	15	14	14	14	260	17	17	17	17	17	17	17
03.1.23.001.0	03.1.23.001.1	.	1	.	.	.	.	.	.	.	.	.	.	.	.	.	.	.	.	.	.	.	.	.	.	.	.	.	.	.	.	.	.	.	.	.	.	.	.	.	.	.	17	17	16	11	16	14	13
03.1.23.002.0	03.1.23.002.1	.	1	.	.	.	.	.	.	.	.	.	.	.	.	.	.	.	.	.	.	.	.	.	.	.	.	.	.	.	.	.	.	.	.	.	.	.	.	.	.	.	13	13	13	12	13	13	11
03.1.23.003.0	03.1.23.003.1	.	1	.	.	.	.	.	.	.	.	.	.	.	.	.	.	.	.	.	.	.	.	.	.	.	.	.	.	.	.	.	.	.	.	.	.	.	.	.	.	.	10	11	10	9	9	9	8
03.1.23.004.0	03.1.23.004.1	.	1	.	.	.	.	.	.	.	.	.	.	.	.	.	.	.	.	.	.	.	.	.	.	.	.	.	.	.	.	.	.	.	.	.	.	.	.	.	.	.	11	15	13	8	10	10	8
03.1.23.005.0	03.1.23.005.1	.	1	.	.	.	.	.	.	.	.	.	.	.	.	.	.	.	.	.	.	.	.	.	.	.	.	.	.	.	.	.	.	.	.	.	.	.	.	.	.	.	15	15	15	15	15	15	13
03.1.23.006.0	03.1.23.006.1	.	1	.	.	.	.	.	.	.	.	.	.	.	.	.	.	.	.	.	.	.	.	.	.	.	.	.	.	.	.	.	.	.	.	.	.	.	.	.	.	.	13	13	13	13	13	11	12
03.1.23.007.0	03.1.23.007.1	.	1	.	.	.	.	.	.	.	.	.	.	.	.	.	.	.	.	.	.	.	.	.	.	.	.	.	.	.	.	.	.	.	.	.	.	.	.	.	.	.	17	21	17	14	17	13	11
03.1.23.008.0	03.1.23.008.1	.	1	.	.	.	.	.	.	.	.	.	.	.	.	.	.	.	.	.	.	.	.	.	.	.	.	.	.	.	.	.	.	.	.	.	.	.	.	.	.	.	11	13	15	12	11	11	11
03.1.23.009.0	03.1.23.009.1	.	1	.	.	.	.	.	.	.	.	.	.	.	.	.	.	.	.	.	.	.	.	.	.	.	.	.	.	.	.	.	.	.	.	.	.	.	.	.	.	.	12	12	12	11	12	12	12
03.1.23.010.0	03.1.23.010.1	.	1	.	.	.	.	.	.	.	.	.	.	.	.	.	.	.	.	.	.	.	.	.	.	.	.	.	.	.	.	.	.	.	.	.	.	.	.	.	.	.	13	13	12	10	11	10	13
03.1.23.011.0	03.1.23.011.1	.	1	.	.	.	.	.	.	.	.	.	.	.	.	.	.	.	.	.	.	.	.	.	.	.	.	.	.	.	.	.	.	.	.	.	.	.	.	.	.	.	9	9	9	9	9	9	9
03.1.23.012.0	03.1.23.012.1	.	1	.	.	.	.	.	.	.	.	.	.	.	.	.	.	.	.	.	.	.	.	.	.	.	.	.	.	.	.	.	.	.	.	.	.	.	.	.	.	.	12	15	11	10	11	11	11
03.1.23.013.0	03.1.23.013.1	.	1	.	.	.	.	.	.	.	.	.	.	.	.	.	.	.	.	.	.	.	.	.	.	.	.	.	.	.	.	.	.	.	.	.	.	.	.	.	.	.	17	17	17	15	13	15	12
03.1.23.014.0	03.1.23.014.1	.	1	.	.	.	.	.	.	.	.	.	.	.	.	.	.	.	.	.	.	.	.	.	.	.	.	.	.	.	.	.	.	.	.	.	.	.	.	.	.	.	8	13	11	8	6	7	8
03.1.23.015.0	03.1.23.015.1	.	1	.	.	.	.	.	.	.	.	.	.	.	.	.	.	.	.	.	.	.	.	.	.	.	.	.	.	.	.	.	.	.	.	.	.	.	.	.	.	.	13	13	13	11	13	13	11
03.1.23.016.0	03.1.23.016.1	.	1	.	.	.	.	.	.	.	.	.	.	.	.	.	.	.	.	.	.	.	.	.	.	.	.	.	.	.	.	.	.	.	.	.	.	.	.	.	.	.	17	17	17	17	17	9	7
03.1.23.017.0	03.1.23.017.1	.	1	.	.	.	.	.	.	.	.	.	.	.	.	.	.	.	.	.	.	.	.	.	.	.	.	.	.	.	.	.	.	.	.	.	.	.	.	.	.	.	12	7	11	9	11	10	9
03.1.23.018.0	03.1.23.018.1	.	1	.	.	.	.	.	.	.	.	.	.	.	.	.	.	.	.	.	.	.	.	.	.	.	.	.	.	.	.	.	.	.	.	.	.	.	.	.	.	.	13	14	13	8	13	12	9
03.1.23.019.0	03.1.23.019.1	.	1	.	.	.	.	.	.	.	.	.	.	.	.	.	.	.	.	.	.	.	.	.	.	.	.	.	.	.	.	.	.	.	.	.	.	.	.	.	.	.	17	17	17	17	17	13	16
03.1.23.020.0	03.1.23.020.1	.	1	.	.	.	.	.	.	.	.	.	.	.	.	.	.	.	.	.	.	.	.	.	.	.	.	.	.	.	.	.	.	.	.	.	.	.	.	.	.	.	9	11	10	9	9	7	8
03.1.23.021.0	03.1.23.021.1	.	1	.	.	.	.	.	.	.	.	.	.	.	.	.	.	.	.	.	.	.	.	.	.	.	.	.	.	.	.	.	.	.	.	.	.	.	.	.	.	.	17	17	16	14	15	14	9
03.1.23.022.0	03.1.23.022.1	.	1	.	.	.	.	.	.	.	.	.	.	.	.	.	.	.	.	.	.	.	.	.	.	.	.	.	.	.	.	.	.	.	.	.	.	.	.	.	.	.	13	13	11	9	9	11	9
03.1.23.023.0	03.1.23.023.1	.	1	.	.	.	.	.	.	.	.	.	.	.	.	.	.	.	.	.	.	.	.	.	.	.	.	.	.	.	.	.	.	.	.	.	.	.	.	.	.	.	14	17	15	15	13	16	13
03.1.23.024.0	03.1.23.024.1	.	1	.	.	.	.	.	.	.	.	.	.	.	.	.	.	.	.	.	.	.	.	.	.	.	.	.	.	.	.	.	.	.	.	.	.	.	.	.	.	.	17	17	17	17	17	17	17
03.1.23.025.0	03.1.23.025.1	.	1	.	.	.	.	.	.	.	.	.	.	.	.	.	.	.	.	.	.	.	.	.	.	.	.	.	.	.	.	.	.	.	.	.	.	.	.	.	.	.	14	14	14	14	14	14	14
03.1.23.026.0	03.1.23.026.1	.	1	.	.	.	.	.	.	.	.	.	.	.	.	.	.	.	.	.	.	.	.	.	.	.	.	.	.	.	.	.	.	.	.	.	.	.	.	.	.	.	17	17	17	16	18	21	15
03.1.23.027.0	03.1.23.027.1	.	1	.	.	.	.	.	.	.	.	.	.	.	.	.	.	.	.	.	.	.	.	.	.	.	.	.	.	.	.	.	.	.	.	.	.	.	.	.	.	.	17	17	17	17	17	17	15
03.1.23.028.0	03.1.23.028.1	.	1	.	.	.	.	.	.	.	.	.	.	.	.	.	.	.	.	.	.	.	.	.	.	.	.	.	.	.	.	.	.	.	.	.	.	.	.	.	.	.	8	10	11	9	11	10	8
03.1.23.029.0	03.1.23.029.1	.	1	.	.	.	.	.	.	.	.	.	.	.	.	.	.	.	.	.	.	.	.	.	.	.	.	.	.	.	.	.	.	.	.	.	.	.	.	.	.	.	9	9	9	9	9	9	9
03.1.23.030.0	03.1.23.030.1	.	1	.	.	.	.	.	.	.	.	.	.	.	.	.	.	.	.	.	.	.	.	.	.	.	.	.	.	.	.	.	.	.	.	.	.	.	.	.	.	.	9	16	17	7	9	7	7
03.1.23.031.0	03.1.23.031.1	.	1	.	.	.	.	.	.	.	.	.	.	.	.	.	.	.	.	.	.	.	.	.	.	.	.	.	.	.	.	.	.	.	.	.	.	.	.	.	.	.	9	9	9	9	9	9	7
03.1.23.032.0	03.1.23.032.1	.	1	.	.	.	.	.	.	.	.	.	.	.	.	.	.	.	.	.	.	.	.	.	.	.	.	.	.	.	.	.	.	.	.	.	.	.	.	.	.	.	13	12	12	12	9	10	11
03.1.23.033.0	03.1.23.033.1	.	1	.	.	.	.	.	.	.	.	.	.	.	.	.	.	.	.	.	.	.	.	.	.	.	.	.	.	.	.	.	.	.	.	.	.	.	.	.	.	.	15	16	16	16	15	15	14
03.1.23.034.0	03.1.23.034.1	.	1	.	.	.	.	.	.	.	.	.	.	.	.	.	.	.	.	.	.	.	.	.	.	.	.	.	.	.	.	.	.	.	.	.	.	.	.	.	.	.	14	18	14	13	15	14	13
03.1.23.035.0	03.1.23.035.1	.	1	.	.	.	.	.	.	.	.	.	.	.	.	.	.	.	.	.	.	.	.	.	.	.	.	.	.	.	.	.	.	.	.	.	.	.	.	.	.	.	14	14	13	14	11	11	10
03.1.23.036.0	03.1.23.036.1	.	1	.	.	.	.	.	.	.	.	.	.	.	.	.	.	.	.	.	.	.	.	.	.	.	.	.	.	.	.	.	.	.	.	.	.	.	.	.	.	.	17	17	17	16	15	17	16
03.1.23.037.0	03.1.23.037.1	.	1	.	.	.	.	.	.	.	.	.	.	.	.	.	.	.	.	.	.	.	.	.	.	.	.	.	.	.	.	.	.	.	.	.	.	.	.	.	.	.	13	13	13	13	13	13	11
03.1.23.038.0	03.1.23.038.1	.	1	.	.	.	.	.	.	.	.	.	.	.	.	.	.	.	.	.	.	.	.	.	.	.	.	.	.	.	.	.	.	.	.	.	.	.	.	.	.	.	16	17	15	15	16	15	13
03.1.23.039.0	03.1.23.039.1	.	1	.	.	.	.	.	.	.	.	.	.	.	.	.	.	.	.	.	.	.	.	.	.	.	.	.	.	.	.	.	.	.	.	.	.	.	.	.	.	.	9	7	8	9	9	9	9
03.1.23.040.0	03.1.23.040.1	.	1	.	.	.	.	.	.	.	.	.	.	.	.	.	.	.	.	.	.	.	.	.	.	.	.	.	.	.	.	.	.	.	.	.	.	.	.	.	.	.	16	16	16	15	16	15	16
03.1.23.041.0	03.1.23.041.1	.	1	.	.	.	.	.	.	.	.	.	.	.	.	.	.	.	.	.	.	.	.	.	.	.	.	.	.	.	.	.	.	.	.	.	.	.	.	.	.	.	11	11	12	11	12	12	10
03.1.23.042.0	03.1.23.042.1	.	1	.	.	.	.	.	.	.	.	.	.	.	.	.	.	.	.	.	.	.	.	.	.	.	.	.	.	.	.	.	.	.	.	.	.	.	.	.	.	.	10	11	11	11	10	9	9
03.1.23.043.0	03.1.23.043.1	.	1	.	.	.	.	.	.	.	.	.	.	.	.	.	.	.	.	.	.	.	.	.	.	.	.	.	.	.	.	.	.	.	.	.	.	.	.	.	.	.	18	17	17	17	17	17	15
03.1.23.044.0	03.1.23.044.1	.	1	.	.	.	.	.	.	.	.	.	.	.	.	.	.	.	.	.	.	.	.	.	.	.	.	.	.	.	.	.	.	.	.	.	.	.	.	.	.	.	15	17	14	15	15	15	14
03.1.23.045.0	03.1.23.045.1	.	1	.	.	.	.	.	.	.	.	.	.	.	.	.	.	.	.	.	.	.	.	.	.	.	.	.	.	.	.	.	.	.	.	.	.	.	.	.	.	.	9	11	11	9	7	8	8
03.1.23.046.0	03.1.23.046.1	.	1	.	.	.	.	.	.	.	.	.	.	.	.	.	.	.	.	.	.	.	.	.	.	.	.	.	.	.	.	.	.	.	.	.	.	.	.	.	.	.	9	13	11	9	10	8	9
03.1.23.047.0	03.1.23.047.1	.	1	.	.	.	.	.	.	.	.	.	.	.	.	.	.	.	.	.	.	.	.	.	.	.	.	.	.	.	.	.	.	.	.	.	.	.	.	.	.	.	15	16	16	16	16	16	15
03.1.23.048.0	03.1.23.048.1	.	1	.	.	.	.	.	.	.	.	.	.	.	.	.	.	.	.	.	.	.	.	.	.	.	.	.	.	.	.	.	.	.	.	.	.	.	.	.	.	.	11	12	12	12	11	12	8
03.1.23.049.0	03.1.23.049.1	.	1	.	.	.	.	.	.	.	.	.	.	.	.	.	.	.	.	.	.	.	.	.	.	.	.	.	.	.	.	.	.	.	.	.	.	.	.	.	.	.	11	12	11	11	12	12	11
03.1.23.050.0	03.1.23.050.1	.	1	.	.	.	.	.	.	.	.	.	.	.	.	.	.	.	.	.	.	.	.	.	.	.	.	.	.	.	.	.	.	.	.	.	.	.	.	.	.	.	16	17	15	15	15	15	13
03.2.23.001.0	03.2.23.001.1	.	2	.	.	.	.	.	.	.	.	.	.	.	.	.	.	.	.	.	.	.	.	.	.	.	.	.	.	.	.	.	.	.	.	.	.	.	.	.	.	.	17	17	17	17	17	17	16
03.2.23.002.0	03.2.23.002.1	.	2	.	.	.	.	.	.	.	.	.	.	.	.	.	.	.	.	.	.	.	.	.	.	.	.	.	.	.	.	.	.	.	.	.	.	.	.	.	.	.	16	16	16	17	17	15	16
03.2.23.003.0	03.2.23.003.1	.	2	.	.	.	.	.	.	.	.	.	.	.	.	.	.	.	.	.	.	.	.	.	.	.	.	.	.	.	.	.	.	.	.	.	.	.	.	.	.	.	16	17	17	16	17	16	17
03.2.23.004.0	03.2.23.004.1	.	2	.	.	.	.	.	.	.	.	.	.	.	.	.	.	.	.	.	.	.	.	.	.	.	.	.	.	.	.	.	.	.	.	.	.	.	.	.	.	.	17	19	17	17	17	18	17
03.2.23.005.0	03.2.23.005.1	.	2	.	.	.	.	.	.	.	.	.	.	.	.	.	.	.	.	.	.	.	.	.	.	.	.	.	.	.	.	.	.	.	.	.	.	.	.	.	.	.	17	17	17	17	17	17	16
03.2.23.006.0	03.2.23.006.1	.	2	.	.	.	.	.	.	.	.	.	.	.	.	.	.	.	.	.	.	.	.	.	.	.	.	.	.	.	.	.	.	.	.	.	.	.	.	.	.	.	17	17	17	17	17	17	16
03.2.23.008.0	03.2.23.008.1	.	2	.	.	.	.	.	.	.	.	.	.	.	.	.	.	.	.	.	.	.	.	.	.	.	.	.	.	.	.	.	.	.	.	.	.	.	.	.	.	.	16	16	16	16	16	16	16
03.2.23.009.0	03.2.23.009.1	.	2	.	.	.	.	.	.	.	.	.	.	.	.	.	.	.	.	.	.	.	.	.	.	.	.	.	.	.	.	.	.	.	.	.	.	.	.	.	.	.	15	14	15	14	15	17	14
03.2.23.010.0	03.2.23.010.1	.	2	.	.	.	.	.	.	.	.	.	.	.	.	.	.	.	.	.	.	.	.	.	.	.	.	.	.	.	.	.	.	.	.	.	.	.	.	.	.	.	16	16	16	16	16	16	16
03.2.23.011.0	03.2.23.011.1	.	2	.	.	.	.	.	.	.	.	.	.	.	.	.	.	.	.	.	.	.	.	.	.	.	.	.	.	.	.	.	.	.	.	.	.	.	.	.	.	.	16	15	14	13	13	16	14
03.2.23.012.0	03.2.23.012.1	.	2	.	.	.	.	.	.	.	.	.	.	.	.	.	.	.	.	.	.	.	.	.	.	.	.	.	.	.	.	.	.	.	.	.	.	.	.	.	.	.	18	18	17	18	17	17	16
03.2.23.013.0	03.2.23.013.1	.	2	.	.	.	.	.	.	.	.	.	.	.	.	.	.	.	.	.	.	.	.	.	.	.	.	.	.	.	.	.	.	.	.	.	.	.	.	.	.	.	16	16	16	16	16	16	15
03.2.23.014.0	03.2.23.014.1	.	2	.	.	.	.	.	.	.	.	.	.	.	.	.	.	.	.	.	.	.	.	.	.	.	.	.	.	.	.	.	.	.	.	.	.	.	.	.	.	.	17	17	17	17	17	17	16
03.2.23.015.0	03.2.23.015.1	.	2	.	.	.	.	.	.	.	.	.	.	.	.	.	.	.	.	.	.	.	.	.	.	.	.	.	.	.	.	.	.	.	.	.	.	.	.	.	.	.	16	17	16	17	17	16	15
03.2.23.016.0	03.2.23.016.1	.	2	.	.	.	.	.	.	.	.	.	.	.	.	.	.	.	.	.	.	.	.	.	.	.	.	.	.	.	.	.	.	.	.	.	.	.	.	.	.	.	20	20	20	20	20	20	20
03.2.23.017.0	03.2.23.017.1	.	2	.	.	.	.	.	.	.	.	.	.	.	.	.	.	.	.	.	.	.	.	.	.	.	.	.	.	.	.	.	.	.	.	.	.	.	.	.	.	.	17	17	16	16	17	16	16
03.2.23.018.0	03.2.23.018.1	.	2	.	.	.	.	.	.	.	.	.	.	.	.	.	.	.	.	.	.	.	.	.	.	.	.	.	.	.	.	.	.	.	.	.	.	.	.	.	.	.	13	14	17	14	17	14	14
03.2.23.019.0	03.2.23.019.1	.	2	.	.	.	.	.	.	.	.	.	.	.	.	.	.	.	.	.	.	.	.	.	.	.	.	.	.	.	.	.	.	.	.	.	.	.	.	.	.	.	19	20	21	20	19	18	17
03.2.23.020.0	03.2.23.020.1	.	2	.	.	.	.	.	.	.	.	.	.	.	.	.	.	.	.	.	.	.	.	.	.	.	.	.	.	.	.	.	.	.	.	.	.	.	.	.	.	.	17	17	17	17	17	16	16
03.2.23.021.0	03.2.23.021.1	.	2	.	.	.	.	.	.	.	.	.	.	.	.	.	.	.	.	.	.	.	.	.	.	.	.	.	.	.	.	.	.	.	.	.	.	.	.	.	.	.	17	17	17	17	17	17	17
03.2.23.022.0	03.2.23.022.1	.	2	.	.	.	.	.	.	.	.	.	.	.	.	.	.	.	.	.	.	.	.	.	.	.	.	.	.	.	.	.	.	.	.	.	.	.	.	.	.	.	15	15	15	15	16	15	15
03.2.23.023.0	03.2.23.023.1	.	2	.	.	.	.	.	.	.	.	.	.	.	.	.	.	.	.	.	.	.	.	.	.	.	.	.	.	.	.	.	.	.	.	.	.	.	.	.	.	.	17	17	17	17	17	17	14
03.2.23.024.0	03.2.23.024.1	.	2	.	.	.	.	.	.	.	.	.	.	.	.	.	.	.	.	.	.	.	.	.	.	.	.	.	.	.	.	.	.	.	.	.	.	.	.	.	.	.	17	17	17	15	16	16	15
03.2.23.025.0	03.2.23.025.1	.	2	.	.	.	.	.	.	.	.	.	.	.	.	.	.	.	.	.	.	.	.	.	.	.	.	.	.	.	.	.	.	.	.	.	.	.	.	.	.	.	16	15	17	12	17	13	12
03.2.23.026.0	03.2.23.026.1	.	2	.	.	.	.	.	.	.	.	.	.	.	.	.	.	.	.	.	.	.	.	.	.	.	.	.	.	.	.	.	.	.	.	.	.	.	.	.	.	.	21	21	21	21	17	21	17
03.2.23.027.0	03.2.23.027.1	.	2	.	.	.	.	.	.	.	.	.	.	.	.	.	.	.	.	.	.	.	.	.	.	.	.	.	.	.	.	.	.	.	.	.	.	.	.	.	.	.	13	16	15	14	15	13	13
03.2.23.028.0	03.2.23.028.1	.	2	.	.	.	.	.	.	.	.	.	.	.	.	.	.	.	.	.	.	.	.	.	.	.	.	.	.	.	.	.	.	.	.	.	.	.	.	.	.	.	15	17	15	17	16	15	15
03.2.23.029.0	03.2.23.029.1	.	2	.	.	.	.	.	.	.	.	.	.	.	.	.	.	.	.	.	.	.	.	.	.	.	.	.	.	.	.	.	.	.	.	.	.	.	.	.	.	.	17	16	17	13	16	15	13
03.2.23.030.0	03.2.23.030.1	.	2	.	.	.	.	.	.	.	.	.	.	.	.	.	.	.	.	.	.	.	.	.	.	.	.	.	.	.	.	.	.	.	.	.	.	.	.	.	.	.	11	11	11	10	9	10	10
03.2.23.031.0	03.2.23.031.1	.	2	.	.	.	.	.	.	.	.	.	.	.	.	.	.	.	.	.	.	.	.	.	.	.	.	.	.	.	.	.	.	.	.	.	.	.	.	.	.	.	14	16	17	14	17	14	15
03.2.23.032.0	03.2.23.032.1	.	2	.	.	.	.	.	.	.	.	.	.	.	.	.	.	.	.	.	.	.	.	.	.	.	.	.	.	.	.	.	.	.	.	.	.	.	.	.	.	.	21	21	21	21	21	20	18
03.2.23.033.0	03.2.23.033.1	.	2	.	.	.	.	.	.	.	.	.	.	.	.	.	.	.	.	.	.	.	.	.	.	.	.	.	.	.	.	.	.	.	.	.	.	.	.	.	.	.	16	16	16	16	16	16	15
03.2.23.034.0	03.2.23.034.1	.	2	.	.	.	.	.	.	.	.	.	.	.	.	.	.	.	.	.	.	.	.	.	.	.	.	.	.	.	.	.	.	.	.	.	.	.	.	.	.	.	12	12	12	12	12	12	12
03.2.23.035.0	03.2.23.035.1	.	2	.	.	.	.	.	.	.	.	.	.	.	.	.	.	.	.	.	.	.	.	.	.	.	.	.	.	.	.	.	.	.	.	.	.	.	.	.	.	.	13	14	13	13	13	11	11
03.2.23.036.0	03.2.23.036.1	.	2	.	.	.	.	.	.	.	.	.	.	.	.	.	.	.	.	.	.	.	.	.	.	.	.	.	.	.	.	.	.	.	.	.	.	.	.	.	.	.	19	19	19	19	19	18	18
03.2.23.037.0	03.2.23.037.1	.	2	.	.	.	.	.	.	.	.	.	.	.	.	.	.	.	.	.	.	.	.	.	.	.	.	.	.	.	.	.	.	.	.	.	.	.	.	.	.	.	13	15	15	15	14	15	13
03.2.23.039.0	03.2.23.039.1	.	2	.	.	.	.	.	.	.	.	.	.	.	.	.	.	.	.	.	.	.	.	.	.	.	.	.	.	.	.	.	.	.	.	.	.	.	.	.	.	.	17	17	17	17	17	17	17
03.2.23.041.0	03.2.23.041.1	.	2	.	.	.	.	.	.	.	.	.	.	.	.	.	.	.	.	.	.	.	.	.	.	.	.	.	.	.	.	.	.	.	.	.	.	.	.	.	.	.	19	19	20	18	17	18	18
03.2.23.042.0	03.2.23.042.1	.	2	.	.	.	.	.	.	.	.	.	.	.	.	.	.	.	.	.	.	.	.	.	.	.	.	.	.	.	.	.	.	.	.	.	.	.	.	.	.	.	13	14	13	12	13	14	13
03.2.23.043.0	03.2.23.043.1	.	2	.	.	.	.	.	.	.	.	.	.	.	.	.	.	.	.	.	.	.	.	.	.	.	.	.	.	.	.	.	.	.	.	.	.	.	.	.	.	.	14	14	14	14	14	14	14
03.2.23.044.0	03.2.23.044.1	.	2	.	.	.	.	.	.	.	.	.	.	.	.	.	.	.	.	.	.	.	.	.	.	.	.	.	.	.	.	.	.	.	.	.	.	.	.	.	.	.	16	16	16	16	16	16	16
03.2.23.045.0	03.2.23.045.1	.	2	.	.	.	.	.	.	.	.	.	.	.	.	.	.	.	.	.	.	.	.	.	.	.	.	.	.	.	.	.	.	.	.	.	.	.	.	.	.	.	17	17	17	17	17	18	15
03.2.23.046.0	03.2.23.046.1	.	2	.	.	.	.	.	.	.	.	.	.	.	.	.	.	.	.	.	.	.	.	.	.	.	.	.	.	.	.	.	.	.	.	.	.	.	.	.	.	.	17	17	17	15	17	16	12
03.2.23.047.0	03.2.23047.1	.	2	.	.	.	.	.	.	.	.	.	.	.	.	.	.	.	.	.	.	.	.	.	.	.	.	.	.	.	.	.	.	.	.	.	.	.	.	.	.	.	17	17	17	17	17	15	17
03.2.23.048.0	03.2.23.048.1	.	2	.	.	.	.	.	.	.	.	.	.	.	.	.	.	.	.	.	.	.	.	.	.	.	.	.	.	.	.	.	.	.	.	.	.	.	.	.	.	.	12	16	15	12	16	13	10
03.2.23.049.0	03.2.23.049.1	.	2	.	.	.	.	.	.	.	.	.	.	.	.	.	.	.	.	.	.	.	.	.	.	.	.	.	.	.	.	.	.	.	.	.	.	.	.	.	.	.	17	17	17	17	17	18	17
03.2.23.050.0	03.2.23.050.1	.	2	.	.	.	.	.	.	.	.	.	.	.	.	.	.	.	.	.	.	.	.	.	.	.	.	.	.	.	.	.	.	.	.	.	.	.	.	.	.	.	13	17	17	13	13	17	15
03.2.23.051.0	03.2.23.051.1	.	2	.	.	.	.	.	.	.	.	.	.	.	.	.	.	.	.	.	.	.	.	.	.	.	.	.	.	.	.	.	.	.	.	.	.	.	.	.	.	.	14	14	13	14	13	13	13
04.1.24.045.0	04.1.24.045.1	.	1	.	.	.	.	.	.	.	.	.	.	.	.	.	.	.	.	.	.	.	.	.	.	.	.	.	.	.	.	.	.	.	.	.	.	.	.	.	.	.	17	17	17	17	17	17	17
04.1.24.046.0	04.1.24.046.1	.	1	.	.	.	.	.	.	.	.	.	.	.	.	.	.	.	.	.	.	.	.	.	.	.	.	.	.	.	.	.	.	.	.	.	.	.	.	.	.	.	11	17	13	13	13	11	10
04.1.24.047.0	04.1.24.047.1	.	1	.	.	.	.	.	.	.	.	.	.	.	.	.	.	.	.	.	.	.	.	.	.	.	.	.	.	.	.	.	.	.	.	.	.	.	.	.	.	.	13	13	13	13	12	13	12
04.1.24.048.0	04.1.24.048.1	.	1	.	.	.	.	.	.	.	.	.	.	.	.	.	.	.	.	.	.	.	.	.	.	.	.	.	.	.	.	.	.	.	.	.	.	.	.	.	.	.	10	10	9	9	10	9	9
04.1.24.049.0	04.1.24.049.1	.	1	.	.	.	.	.	.	.	.	.	.	.	.	.	.	.	.	.	.	.	.	.	.	.	.	.	.	.	.	.	.	.	.	.	.	.	.	.	.	.	10	13	11	11	12	10	9
04.1.24.050.0	04.1.24.050.1	.	1	.	.	.	.	.	.	.	.	.	.	.	.	.	.	.	.	.	.	.	.	.	.	.	.	.	.	.	.	.	.	.	.	.	.	.	.	.	.	.	8	8	7	7	8	7	7
04.1.24.051.0	04.1.24.051.1	.	1	.	.	.	.	.	.	.	.	.	.	.	.	.	.	.	.	.	.	.	.	.	.	.	.	.	.	.	.	.	.	.	.	.	.	.	.	.	.	.	9	10	10	10	10	9	8
04.1.24.052.0	04.1.24.052.1	.	1	.	.	.	.	.	.	.	.	.	.	.	.	.	.	.	.	.	.	.	.	.	.	.	.	.	.	.	.	.	.	.	.	.	.	.	.	.	.	.	13	13	13	12	13	12	11
04.1.24.053.0	04.1.24.053.1	.	1	.	.	.	.	.	.	.	.	.	.	.	.	.	.	.	.	.	.	.	.	.	.	.	.	.	.	.	.	.	.	.	.	.	.	.	.	.	.	.	16	16	16	16	16	16	16
04.1.24.054.0	04.1.24.054.1	.	1	.	.	.	.	.	.	.	.	.	.	.	.	.	.	.	.	.	.	.	.	.	.	.	.	.	.	.	.	.	.	.	.	.	.	.	.	.	.	.	12	11	12	11	10	12	11
04.1.24.055.0	04.1.24.055.1	.	1	.	.	.	.	.	.	.	.	.	.	.	.	.	.	.	.	.	.	.	.	.	.	.	.	.	.	.	.	.	.	.	.	.	.	.	.	.	.	.	8	21	17	10	17	9	7
04.1.24.056.0	04.1.24.056.1	.	1	.	.	.	.	.	.	.	.	.	.	.	.	.	.	.	.	.	.	.	.	.	.	.	.	.	.	.	.	.	.	.	.	.	.	.	.	.	.	.	17	16	16	16	17	16	17
04.1.24.057.0	04.1.24.057.1	.	1	.	.	.	.	.	.	.	.	.	.	.	.	.	.	.	.	.	.	.	.	.	.	.	.	.	.	.	.	.	.	.	.	.	.	.	.	.	.	.	15	17	15	11	15	13	10
04.1.24.058.0	04.1.24.058.1	.	1	.	.	.	.	.	.	.	.	.	.	.	.	.	.	.	.	.	.	.	.	.	.	.	.	.	.	.	.	.	.	.	.	.	.	.	.	.	.	.	9	11	9	9	11	9	9
04.1.24.059.0	04.1.24.059.1	.	1	.	.	.	.	.	.	.	.	.	.	.	.	.	.	.	.	.	.	.	.	.	.	.	.	.	.	.	.	.	.	.	.	.	.	.	.	.	.	.	13	17	15	9	16	13	9
04.1.24.060.0	04.1.24.060.1	.	1	.	.	.	.	.	.	.	.	.	.	.	.	.	.	.	.	.	.	.	.	.	.	.	.	.	.	.	.	.	.	.	.	.	.	.	.	.	.	.	9	9	9	8	9	9	9
04.1.24.061.0	04.1.24.061.1	.	1	.	.	.	.	.	.	.	.	.	.	.	.	.	.	.	.	.	.	.	.	.	.	.	.	.	.	.	.	.	.	.	.	.	.	.	.	.	.	.	17	21	17	18	17	17	15
04.1.24.062.0	04.1.24.062.1	.	1	.	.	.	.	.	.	.	.	.	.	.	.	.	.	.	.	.	.	.	.	.	.	.	.	.	.	.	.	.	.	.	.	.	.	.	.	.	.	.	7	17	8	8	8	8	7
04.1.24.063.0	04.1.24.063.1	.	1	.	.	.	.	.	.	.	.	.	.	.	.	.	.	.	.	.	.	.	.	.	.	.	.	.	.	.	.	.	.	.	.	.	.	.	.	.	.	.	9	9	9	9	8	9	7
04.1.24.064.0	04.1.24.064.1	.	1	.	.	.	.	.	.	.	.	.	.	.	.	.	.	.	.	.	.	.	.	.	.	.	.	.	.	.	.	.	.	.	.	.	.	.	.	.	.	.	14	17	17	14	19	17	14
04.1.24.065.0	04.1.24.065.1	.	1	.	.	.	.	.	.	.	.	.	.	.	.	.	.	.	.	.	.	.	.	.	.	.	.	.	.	.	.	.	.	.	.	.	.	.	.	.	.	.	15	17	16	15	16	15	16
04.1.24.066.0	04.1.24.066.1	.	1	.	.	.	.	.	.	.	.	.	.	.	.	.	.	.	.	.	.	.	.	.	.	.	.	.	.	.	.	.	.	.	.	.	.	.	.	.	.	.	6	8	7	5	7	8	6
04.1.24.067.0	04.1.24.067.1	.	1	.	.	.	.	.	.	.	.	.	.	.	.	.	.	.	.	.	.	.	.	.	.	.	.	.	.	.	.	.	.	.	.	.	.	.	.	.	.	.	5	17	13	13	13	13	5
04.1.24.068.0	04.1.24.068.1	.	1	.	.	.	.	.	.	.	.	.	.	.	.	.	.	.	.	.	.	.	.	.	.	.	.	.	.	.	.	.	.	.	.	.	.	.	.	.	.	.	5	4	5	5	6	5	5
04.1.24.069.0	04.1.24.069.1	.	1	.	.	.	.	.	.	.	.	.	.	.	.	.	.	.	.	.	.	.	.	.	.	.	.	.	.	.	.	.	.	.	.	.	.	.	.	.	.	.	9	17	9	9	13	9	9
04.1.24.070.0	04.1.24.070.1	.	1	.	.	.	.	.	.	.	.	.	.	.	.	.	.	.	.	.	.	.	.	.	.	.	.	.	.	.	.	.	.	.	.	.	.	.	.	.	.	.	9	10	10	9	10	10	9
04.1.24.071.0	04.1.24.071.1	.	1	.	.	.	.	.	.	.	.	.	.	.	.	.	.	.	.	.	.	.	.	.	.	.	.	.	.	.	.	.	.	.	.	.	.	.	.	.	.	.	9	8	9	8	9	9	8
04.1.24.072.0	04.1.24.072.1	.	1	.	.	.	.	.	.	.	.	.	.	.	.	.	.	.	.	.	.	.	.	.	.	.	.	.	.	.	.	.	.	.	.	.	.	.	.	.	.	.	10	12	10	10	10	11	11
04.1.24.073.0	04.1.24.073.1	.	1	.	.	.	.	.	.	.	.	.	.	.	.	.	.	.	.	.	.	.	.	.	.	.	.	.	.	.	.	.	.	.	.	.	.	.	.	.	.	.	8	17	8	9	10	8	9
04.1.24.074.0	04.1.24.074.1	.	1	.	.	.	.	.	.	.	.	.	.	.	.	.	.	.	.	.	.	.	.	.	.	.	.	.	.	.	.	.	.	.	.	.	.	.	.	.	.	.	21	20	15	20	14	14	13
04.1.24.075.0	04.1.24.075.1	.	1	.	.	.	.	.	.	.	.	.	.	.	.	.	.	.	.	.	.	.	.	.	.	.	.	.	.	.	.	.	.	.	.	.	.	.	.	.	.	.	17	18	17	18	17	17	19
04.1.24.078.0	04.1.24.078.1	.	1	.	.	.	.	.	.	.	.	.	.	.	.	.	.	.	.	.	.	.	.	.	.	.	.	.	.	.	.	.	.	.	.	.	.	.	.	.	.	.	17	17	17	15	17	14	14
04.1.24.076.0	04.1.24.076.1	.	1	.	.	.	.	.	.	.	.	.	.	.	.	.	.	.	.	.	.	.	.	.	.	.	.	.	.	.	.	.	.	.	.	.	.	.	.	.	.	.	3	5	5	4	5	4	3
04.1.24.079.0	04.1.24.079.1	.	1	.	.	.	.	.	.	.	.	.	.	.	.	.	.	.	.	.	.	.	.	.	.	.	.	.	.	.	.	.	.	.	.	.	.	.	.	.	.	.	12	14	13	13	13	13	11
04.1.24.077.0	04.1.24.077.1	.	1	.	.	.	.	.	.	.	.	.	.	.	.	.	.	.	.	.	.	.	.	.	.	.	.	.	.	.	.	.	.	.	.	.	.	.	.	.	.	.	9	11	11	9	7	7	8
04.1.24.080.0	04.1.24.080.1	.	1	.	.	.	.	.	.	.	.	.	.	.	.	.	.	.	.	.	.	.	.	.	.	.	.	.	.	.	.	.	.	.	.	.	.	.	.	.	.	.	5	5	5	5	9	5	5
04.2.23.052.0	04.2.23.052.1	.	2	.	.	.	.	.	.	.	.	.	.	.	.	.	.	.	.	.	.	.	.	.	.	.	.	.	.	.	.	.	.	.	.	.	.	.	.	.	.	.	13	13	13	13	13	13	10
04.2.23.054.0	04.2.23.054.1	.	2	.	.	.	.	.	.	.	.	.	.	.	.	.	.	.	.	.	.	.	.	.	.	.	.	.	.	.	.	.	.	.	.	.	.	.	.	.	.	.	17	19	18	19	19	17	12
04.2.23.055.0	04.2.23.055.1	.	2	.	.	.	.	.	.	.	.	.	.	.	.	.	.	.	.	.	.	.	.	.	.	.	.	.	.	.	.	.	.	.	.	.	.	.	.	.	.	.	17	17	17	17	17	17	17
04.2.23.056.0	04.2.23.056.1	.	2	.	.	.	.	.	.	.	.	.	.	.	.	.	.	.	.	.	.	.	.	.	.	.	.	.	.	.	.	.	.	.	.	.	.	.	.	.	.	.	17	17	17	13	15	13	13
04.2.23.057.0	04.2.23.057.1	.	2	.	.	.	.	.	.	.	.	.	.	.	.	.	.	.	.	.	.	.	.	.	.	.	.	.	.	.	.	.	.	.	.	.	.	.	.	.	.	.	13	15	15	14	15	15	13
04.2.23.058.0	04.2.23.058.1	.	2	.	.	.	.	.	.	.	.	.	.	.	.	.	.	.	.	.	.	.	.	.	.	.	.	.	.	.	.	.	.	.	.	.	.	.	.	.	.	.	12	13	13	11	13	9	9
04.2.23.059.0	04.2.23.059.1	.	2	.	.	.	.	.	.	.	.	.	.	.	.	.	.	.	.	.	.	.	.	.	.	.	.	.	.	.	.	.	.	.	.	.	.	.	.	.	.	.	13	17	16	15	17	13	15
04.2.23.060.0	04.2.23.060.1	.	2	.	.	.	.	.	.	.	.	.	.	.	.	.	.	.	.	.	.	.	.	.	.	.	.	.	.	.	.	.	.	.	.	.	.	.	.	.	.	.	16	17	16	13	16	13	19
04.2.23.061.0	04.2.23.061.1	.	2	.	.	.	.	.	.	.	.	.	.	.	.	.	.	.	.	.	.	.	.	.	.	.	.	.	.	.	.	.	.	.	.	.	.	.	.	.	.	.	14	13	13	13	17	14	13
04.2.23.062.0	04.2.23.062.1	.	2	.	.	.	.	.	.	.	.	.	.	.	.	.	.	.	.	.	.	.	.	.	.	.	.	.	.	.	.	.	.	.	.	.	.	.	.	.	.	.	11	11	13	11	11	10	9
04.2.23.063.0	04.2.23.063.1	.	2	.	.	.	.	.	.	.	.	.	.	.	.	.	.	.	.	.	.	.	.	.	.	.	.	.	.	.	.	.	.	.	.	.	.	.	.	.	.	.	15	17	11	11	16	9	11
04.2.23.064.0	04.2.23.064.1	.	2	.	.	.	.	.	.	.	.	.	.	.	.	.	.	.	.	.	.	.	.	.	.	.	.	.	.	.	.	.	.	.	.	.	.	.	.	.	.	.	15	16	13	13	15	12	9
04.2.23.065.0	04.2.23.065.1	.	2	.	.	.	.	.	.	.	.	.	.	.	.	.	.	.	.	.	.	.	.	.	.	.	.	.	.	.	.	.	.	.	.	.	.	.	.	.	.	.	12	17	13	13	13	13	11
04.2.23.066.0	04.2.23.066.1	.	2	.	.	.	.	.	.	.	.	.	.	.	.	.	.	.	.	.	.	.	.	.	.	.	.	.	.	.	.	.	.	.	.	.	.	.	.	.	.	.	14	14	14	14	14	14	13
04.2.23.067.0	04.2.23.067.1	.	2	.	.	.	.	.	.	.	.	.	.	.	.	.	.	.	.	.	.	.	.	.	.	.	.	.	.	.	.	.	.	.	.	.	.	.	.	.	.	.	14	14	14	14	14	14	14
04.2.23.068.0	04.2.23.068.1	.	2	.	.	.	.	.	.	.	.	.	.	.	.	.	.	.	.	.	.	.	.	.	.	.	.	.	.	.	.	.	.	.	.	.	.	.	.	.	.	.	17	19	18	18	18	17	17
04.2.23.069.0	04.2.23.069.1	.	2	.	.	.	.	.	.	.	.	.	.	.	.	.	.	.	.	.	.	.	.	.	.	.	.	.	.	.	.	.	.	.	.	.	.	.	.	.	.	.	17	18	18	17	18	15	15
04.2.23.070.0	04.2.23.070.1	.	2	.	.	.	.	.	.	.	.	.	.	.	.	.	.	.	.	.	.	.	.	.	.	.	.	.	.	.	.	.	.	.	.	.	.	.	.	.	.	.	16	16	16	14	17	15	13
04.2.23.071.0	04.2.23.071.1	.	2	.	.	.	.	.	.	.	.	.	.	.	.	.	.	.	.	.	.	.	.	.	.	.	.	.	.	.	.	.	.	.	.	.	.	.	.	.	.	.	9	9	9	11	10	9	9
04.2.23.072.0	04.2.23.072.1	.	2	.	.	.	.	.	.	.	.	.	.	.	.	.	.	.	.	.	.	.	.	.	.	.	.	.	.	.	.	.	.	.	.	.	.	.	.	.	.	.	15	17	16	16	16	17	14
04.2.23.073.0	04.2.23.073.1	.	2	.	.	.	.	.	.	.	.	.	.	.	.	.	.	.	.	.	.	.	.	.	.	.	.	.	.	.	.	.	.	.	.	.	.	.	.	.	.	.	9	9	9	9	9	9	9
04.2.23.074.0	04.2.23.074.1	.	2	.	.	.	.	.	.	.	.	.	.	.	.	.	.	.	.	.	.	.	.	.	.	.	.	.	.	.	.	.	.	.	.	.	.	.	.	.	.	.	11	17	13	15	13	15	12
04.2.23.075.0	04.2.23.075.1	.	2	.	.	.	.	.	.	.	.	.	.	.	.	.	.	.	.	.	.	.	.	.	.	.	.	.	.	.	.	.	.	.	.	.	.	.	.	.	.	.	17	17	17	14	14	17	14
04.2.23.076.0	04.2.23.076.1	.	2	.	.	.	.	.	.	.	.	.	.	.	.	.	.	.	.	.	.	.	.	.	.	.	.	.	.	.	.	.	.	.	.	.	.	.	.	.	.	.	16	16	16	16	16	16	11
04.2.23.077.0	04.2.23.077.1	.	2	.	.	.	.	.	.	.	.	.	.	.	.	.	.	.	.	.	.	.	.	.	.	.	.	.	.	.	.	.	.	.	.	.	.	.	.	.	.	.	11	16	11	12	17	10	10
04.2.23.078.0	04.2.23.078.1	.	2	.	.	.	.	.	.	.	.	.	.	.	.	.	.	.	.	.	.	.	.	.	.	.	.	.	.	.	.	.	.	.	.	.	.	.	.	.	.	.	17	17	17	13	17	13	13
04.2.23.079.0	04.2.23.079.1	.	2	.	.	.	.	.	.	.	.	.	.	.	.	.	.	.	.	.	.	.	.	.	.	.	.	.	.	.	.	.	.	.	.	.	.	.	.	.	.	.	12	11	13	9	13	9	10
04.2.23.080.0	04.2.23.080.1	.	2	.	.	.	.	.	.	.	.	.	.	.	.	.	.	.	.	.	.	.	.	.	.	.	.	.	.	.	.	.	.	.	.	.	.	.	.	.	.	.	16	17	17	16	17	18	16
04.2.23.081.0	04.2.23.081.1	.	2	.	.	.	.	.	.	.	.	.	.	.	.	.	.	.	.	.	.	.	.	.	.	.	.	.	.	.	.	.	.	.	.	.	.	.	.	.	.	.	17	20	17	17	17	16	12
04.2.23.082.0	04.2.23.082.1	.	2	.	.	.	.	.	.	.	.	.	.	.	.	.	.	.	.	.	.	.	.	.	.	.	.	.	.	.	.	.	.	.	.	.	.	.	.	.	.	.	16	19	17	17	16	17	21
04.2.23.083.0	04.2.23.083.1	.	2	.	.	.	.	.	.	.	.	.	.	.	.	.	.	.	.	.	.	.	.	.	.	.	.	.	.	.	.	.	.	.	.	.	.	.	.	.	.	.	16	17	17	15	17	18	17
04.2.23.084.0	04.2.23.084.1	.	2	.	.	.	.	.	.	.	.	.	.	.	.	.	.	.	.	.	.	.	.	.	.	.	.	.	.	.	.	.	.	.	.	.	.	.	.	.	.	.	11	12	11	11	12	10	10
04.2.23.085.0	04.2.23.085.1	.	2	.	.	.	.	.	.	.	.	.	.	.	.	.	.	.	.	.	.	.	.	.	.	.	.	.	.	.	.	.	.	.	.	.	.	.	.	.	.	.	12	12	12	12	12	10	12
04.2.23.086.0	04.2.23.086.1	.	2	.	.	.	.	.	.	.	.	.	.	.	.	.	.	.	.	.	.	.	.	.	.	.	.	.	.	.	.	.	.	.	.	.	.	.	.	.	.	.	13	16	15	15	17	15	11
04.2.23.053.0	04.2.23.053.1	.	2	.	.	.	.	.	.	.	.	.	.	.	.	.	.	.	.	.	.	.	.	.	.	.	.	.	.	.	.	.	.	.	.	.	.	.	.	.	.	.	16	18	16	15	16	17	15
04.3.23.052.0	04.3.23.052.1	.	3	.	.	.	.	.	.	.	.	.	.	.	.	.	.	.	.	.	.	.	.	.	.	.	.	.	.	.	.	.	.	.	.	.	.	.	.	.	.	.	17	18	18	18	18	18	17
04.3.23.053.0	04.3.23.053.1	.	3	.	.	.	.	.	.	.	.	.	.	.	.	.	.	.	.	.	.	.	.	.	.	.	.	.	.	.	.	.	.	.	.	.	.	.	.	.	.	.	14	15	14	14	14	14	14
04.3.23.054.0	04.3.23.054.1	.	3	.	.	.	.	.	.	.	.	.	.	.	.	.	.	.	.	.	.	.	.	.	.	.	.	.	.	.	.	.	.	.	.	.	.	.	.	.	.	.	17	17	17	17	17	17	17
04.3.23.055.0	04.3.23.055.1	.	3	.	.	.	.	.	.	.	.	.	.	.	.	.	.	.	.	.	.	.	.	.	.	.	.	.	.	.	.	.	.	.	.	.	.	.	.	.	.	.	18	17	17	17	17	17	17
04.3.23.056.0	04.3.23.056.1	.	3	.	.	.	.	.	.	.	.	.	.	.	.	.	.	.	.	.	.	.	.	.	.	.	.	.	.	.	.	.	.	.	.	.	.	.	.	.	.	.	19	19	19	18	19	17	16
04.3.23.057.0	04.3.23.057.1	.	3	.	.	.	.	.	.	.	.	.	.	.	.	.	.	.	.	.	.	.	.	.	.	.	.	.	.	.	.	.	.	.	.	.	.	.	.	.	.	.	17	17	17	15	17	15	15
04.3.23.058.0	04.3.23.058.1	.	3	.	.	.	.	.	.	.	.	.	.	.	.	.	.	.	.	.	.	.	.	.	.	.	.	.	.	.	.	.	.	.	.	.	.	.	.	.	.	.	17	17	17	17	17	17	17
04.3.23.059.0	04.3.23.059.1	.	3	.	.	.	.	.	.	.	.	.	.	.	.	.	.	.	.	.	.	.	.	.	.	.	.	.	.	.	.	.	.	.	.	.	.	.	.	.	.	.	17	17	17	18	17	17	17
04.3.23.060.0	04.3.23.060.1	.	3	.	.	.	.	.	.	.	.	.	.	.	.	.	.	.	.	.	.	.	.	.	.	.	.	.	.	.	.	.	.	.	.	.	.	.	.	.	.	.	17	17	17	17	18	17	17
04.3.23.061.0	04.3.23.061.1	.	3	.	.	.	.	.	.	.	.	.	.	.	.	.	.	.	.	.	.	.	.	.	.	.	.	.	.	.	.	.	.	.	.	.	.	.	.	.	.	.	17	17	17	14	17	15	14
04.3.23.062.0	04.3.23.062.1	.	3	.	.	.	.	.	.	.	.	.	.	.	.	.	.	.	.	.	.	.	.	.	.	.	.	.	.	.	.	.	.	.	.	.	.	.	.	.	.	.	17	17	17	17	17	17	16
04.3.23.063.0	04.3.23.063.1	.	3	.	.	.	.	.	.	.	.	.	.	.	.	.	.	.	.	.	.	.	.	.	.	.	.	.	.	.	.	.	.	.	.	.	.	.	.	.	.	.	20	21	19	18	17	17	17
04.3.23.064.0	04.3.23.064.1	.	3	.	.	.	.	.	.	.	.	.	.	.	.	.	.	.	.	.	.	.	.	.	.	.	.	.	.	.	.	.	.	.	.	.	.	.	.	.	.	.	18	17	18	20	18	18	17
04.3.23.065.0	04.3.23.065.1	.	3	.	.	.	.	.	.	.	.	.	.	.	.	.	.	.	.	.	.	.	.	.	.	.	.	.	.	.	.	.	.	.	.	.	.	.	.	.	.	.	21	21	17	17	17	17	17
04.3.23.066.0	04.3.23.066.1	.	3	.	.	.	.	.	.	.	.	.	.	.	.	.	.	.	.	.	.	.	.	.	.	.	.	.	.	.	.	.	.	.	.	.	.	.	.	.	.	.	17	17	17	17	17	17	16
04.3.23.067.0	04.3.23.067.1	.	3	.	.	.	.	.	.	.	.	.	.	.	.	.	.	.	.	.	.	.	.	.	.	.	.	.	.	.	.	.	.	.	.	.	.	.	.	.	.	.	17	17	17	17	17	21	15
04.3.23.068.0	04.3.23.068.1	.	3	.	.	.	.	.	.	.	.	.	.	.	.	.	.	.	.	.	.	.	.	.	.	.	.	.	.	.	.	.	.	.	.	.	.	.	.	.	.	.	19	19	19	19	17	17	18
04.3.23.069.0	04.3.23.069.1	.	3	.	.	.	.	.	.	.	.	.	.	.	.	.	.	.	.	.	.	.	.	.	.	.	.	.	.	.	.	.	.	.	.	.	.	.	.	.	.	.	17	15	15	14	17	13	13
04.3.23.070.0	04.3.23.070.1	.	3	.	.	.	.	.	.	.	.	.	.	.	.	.	.	.	.	.	.	.	.	.	.	.	.	.	.	.	.	.	.	.	.	.	.	.	.	.	.	.	17	17	17	17	17	17	16
04.3.23.071.0	04.3.23.071.1	.	3	.	.	.	.	.	.	.	.	.	.	.	.	.	.	.	.	.	.	.	.	.	.	.	.	.	.	.	.	.	.	.	.	.	.	.	.	.	.	.	15	15	15	14	15	14	13
04.3.23.072.0	04.3.23.072.1	.	3	.	.	.	.	.	.	.	.	.	.	.	.	.	.	.	.	.	.	.	.	.	.	.	.	.	.	.	.	.	.	.	.	.	.	.	.	.	.	.	17	20	17	19	17	21	16
04.3.23.073.0	04.3.23.073.1	.	3	.	.	.	.	.	.	.	.	.	.	.	.	.	.	.	.	.	.	.	.	.	.	.	.	.	.	.	.	.	.	.	.	.	.	.	.	.	.	.	15	16	16	15	14	16	14
04.3.23.074.0	04.3.23.074.1	.	3	.	.	.	.	.	.	.	.	.	.	.	.	.	.	.	.	.	.	.	.	.	.	.	.	.	.	.	.	.	.	.	.	.	.	.	.	.	.	.	19	19	19	19	19	19	18
04.3.23.075.0	04.3.23.075.1	.	3	.	.	.	.	.	.	.	.	.	.	.	.	.	.	.	.	.	.	.	.	.	.	.	.	.	.	.	.	.	.	.	.	.	.	.	.	.	.	.	18	18	18	17	17	17	17
04.3.23.076.0	04.3.23.076.1	.	3	.	.	.	.	.	.	.	.	.	.	.	.	.	.	.	.	.	.	.	.	.	.	.	.	.	.	.	.	.	.	.	.	.	.	.	.	.	.	.	17	17	17	17	17	17	16
04.3.23.077.0	04.3.23.077.1	.	3	.	.	.	.	.	.	.	.	.	.	.	.	.	.	.	.	.	.	.	.	.	.	.	.	.	.	.	.	.	.	.	.	.	.	.	.	.	.	.	17	17	17	17	17	17	17
04.3.23.078.0	04.3.23.078.1	.	3	.	.	.	.	.	.	.	.	.	.	.	.	.	.	.	.	.	.	.	.	.	.	.	.	.	.	.	.	.	.	.	.	.	.	.	.	.	.	.	14	14	14	13	15	15	13
04.3.23.079.0	04.3.23.079.1	.	3	.	.	.	.	.	.	.	.	.	.	.	.	.	.	.	.	.	.	.	.	.	.	.	.	.	.	.	.	.	.	.	.	.	.	.	.	.	.	.	17	17	15	17	16	16	16
04.3.23.080.0	04.3.23.080.1	.	3	.	.	.	.	.	.	.	.	.	.	.	.	.	.	.	.	.	.	.	.	.	.	.	.	.	.	.	.	.	.	.	.	.	.	.	.	.	.	.	19	21	21	19	19	19	17
04.3.23.081.0	04.3.23.081.1	.	3	.	.	.	.	.	.	.	.	.	.	.	.	.	.	.	.	.	.	.	.	.	.	.	.	.	.	.	.	.	.	.	.	.	.	.	.	.	.	.	17	17	17	17	17	18	13
04.3.23.082.0	04.3.23.082.1	.	3	.	.	.	.	.	.	.	.	.	.	.	.	.	.	.	.	.	.	.	.	.	.	.	.	.	.	.	.	.	.	.	.	.	.	.	.	.	.	.	19	19	18	18	17	19	17
04.3.23.083.0	04.3.23.083.1	.	3	.	.	.	.	.	.	.	.	.	.	.	.	.	.	.	.	.	.	.	.	.	.	.	.	.	.	.	.	.	.	.	.	.	.	.	.	.	.	.	14	14	14	14	14	14	14
04.3.23.084.0	04.3.23.084.1	.	3	.	.	.	.	.	.	.	.	.	.	.	.	.	.	.	.	.	.	.	.	.	.	.	.	.	.	.	.	.	.	.	.	.	.	.	.	.	.	.	17	17	17	17	17	17	17
04.3.23.085.0	04.3.23.085.1	.	3	.	.	.	.	.	.	.	.	.	.	.	.	.	.	.	.	.	.	.	.	.	.	.	.	.	.	.	.	.	.	.	.	.	.	.	.	.	.	.	17	18	18	17	18	17	16
04.3.23.086.0	04.3.23.086.1	.	3	.	.	.	.	.	.	.	.	.	.	.	.	.	.	.	.	.	.	.	.	.	.	.	.	.	.	.	.	.	.	.	.	.	.	.	.	.	.	.	13	14	13	13	13	13	13
04.4.22.012.0	04.4.22.012.1	4	4	22	16	18	17	14	17	17	15	13	15	15	13	16	16	17	18	17	17	16	287	15	18	17	16	16	18	15	14	13	14	14	16	15	18	17	18	16	14	284	17	20	20	17	20	17	17
04.4.22.013.0	04.4.22.013.1	4	4	22	17	17	17	17	16	16	15	14	15	15	14	15	14	14	15	14	15	14	274	17	17	17	13	17	17	13	13	15	13	15	13	13	13	15	15	11	11	258	21	21	21	19	19	19	19
04.4.22.014.0	04.4.22.014.1	4	4	22	17	17	17	11	17	13	10	10	10	10	10	10	14	14	18	17	17	17	249	11	13	11	11	11	11	9	10	9	9	10	9	10	9	10	11	9	9	182	18	20	19	19	19	18	17
04.4.22.015.0	04.4.22.015.1	4	4	22	16	18	17	17	18	17	17	16	16	17	17	17	17	17	17	17	17	17	305	16	17	17	16	17	17	17	17	17	16	17	16	16	16	16	17	17	17	299	17	19	17	17	18	17	17
04.4.22.016.0	04.4.22.016.1	4	4	22	17	18	17	18	17	18	17	17	17	17	17	17	17	19	17	17	17	17	311	17	17	17	17	17	17	15	16	16	16	16	17	17	17	17	16	16	16	297	17	21	21	19	17	19	17
04.4.22.017.0	04.4.22.017.1	4	4	22	17	17	17	17	17	17	15	17	16	16	15	16	17	14	17	15	17	17	294	17	18	17	17	17	16	15	16	16	16	16	16	16	15	17	16	16	16	293	17	17	17	17	17	17	17
04.4.22.018.0	04.4.22.018.1	4	4	22	21	21	21	19	21	17	17	17	17	17	17	16	16	16	19	17	19	17	325	19	19	19	18	18	17	18	18	18	18	18	18	17	18	19	17	16	17	322	21	21	21	21	21	20	20
04.4.22.019.0	04.4.22.019.1	4	4	22	16	17	16	17	17	17	16	15	15	15	17	15	16	15	16	17	16	13	286	13	15	17	15	17	17	13	13	13	15	15	15	13	13	15	15	13	15	262	17	18	17	18	17	17	18
04.4.22.020.0	04.4.22.020.1	4	4	22	19	19	19	19	19	19	19	19	19	19	19	19	19	19	19	19	19	19	342	17	17	17	19	17	19	17	17	17	17	17	17	17	17	17	19	17	17	312	20	20	20	20	20	20	19
04.4.22.021.0	04.4.22.021.1	4	4	22	17	16	16	16	17	16	16	17	16	16	16	17	17	16	17	16	15	16	293	20	19	19	19	17	17	17	17	18	18	18	18	17	19	18	17	17	18	323	17	17	17	17	17	18	17
04.4.22.022.0	04.4.22.022.1	4	4	22	16	17	17	17	17	16	15	16	16	16	16	16	15	15	17	17	17	17	293	17	17	17	17	15	15	14	15	13	14	15	14	15	14	16	13	15	17	273	21	21	21	21	21	19	18
04.4.22.023.0	04.4.22.023.1	4	4	22	17	17	17	17	17	15	14	13	14	11	11	13	15	14	15	11	13	13	257	15	15	15	15	15	15	15	15	15	15	15	15	15	15	15	15	15	15	270	19	19	19	17	17	17	17
04.4.22.024.0	04.4.22.024.1	4	4	22	15	17	17	13	15	17	13	11	13	13	13	13	13	11	15	11	13	13	246	15	16	16	14	15	16	14	13	13	13	13	13	14	13	15	13	14	13	253	20	21	21	20	21	21	19
04.4.22.025.0	04.4.22.025.1	4	4	22	17	17	17	16	17	18	16	16	12	13	15	12	14	15	12	15	16	13	271	16	17	16	17	17	16	15	14	15	15	14	14	16	16	15	15	14	13	275	17	18	17	17	18	19	17
04.4.22.026.0	04.4.22.026.1	4	4	22	14	14	14	13	14	13	12	12	12	13	12	13	14	14	15	14	13	13	239	15	15	15	15	13	15	14	14	13	13	14	15	15	14	15	15	13	13	256	17	17	17	17	17	17	17
04.4.22.027.0	04.4.22.027.1	4	4	22	13	15	15	13	13	13	13	13	15	13	13	13	13	13	13	13	12	13	239	16	16	16	16	16	15	15	15	15	15	15	16	15	16	16	15	15	15	278	18	19	17	19	17	17	18
04.4.22.028.0	04.4.22.028.1	4	4	22	17	17	17	15	17	17	13	13	13	13	13	17	17	16	16	13	17	17	278	16	17	17	16	17	17	15	15	14	14	16	15	15	13	15	16	15	14	277	19	20	18	18	20	18	17
04.4.22.029.0	04.4.22.029.1	4	4	22	17	17	17	15	17	15	15	15	14	15	15	15	16	15	17	15	17	16	283	13	15	15	15	14	14	14	14	13	13	13	12	13	14	13	11	12	13	241	17	17	17	17	17	17	17
04.4.22.030.0	04.4.22.030.1	4	4	22	15	17	17	15	14	16	15	16	16	16	15	15	15	15	16	15	15	13	276	17	17	17	17	17	17	16	16	15	16	15	15	16	16	16	16	16	16	291	17	17	17	17	17	17	17
04.4.22.031.0	04.4.22.031.1	4	4	22	16	16	16	13	15	16	11	11	12	12	11	13	14	14	15	16	13	13	247	13	13	13	13	13	13	13	13	13	13	13	13	13	13	13	13	13	13	234	17	17	17	17	17	17	17
04.4.22.032.0	04.4.22.032.1	4	4	22	19	19	19	19	18	20	17	17	17	17	17	17	18	18	19	17	19	18	325	19	19	19	17	17	18	16	16	16	15	16	16	16	15	16	15	16	16	298	20	20	20	20	20	20	20
04.4.22.033.0	04.4.22.033.1	4	4	22	15	17	13	17	17	13	13	13	15	13	12	13	15	17	15	13	15	13	259	14	14	14	15	16	15	12	14	14	13	13	14	14	14	16	15	14	11	252	17	17	17	18	17	17	17
04.4.22.034.0	04.4.22.034.1	4	4	22	17	17	17	16	16	16	16	17	17	17	16	17	16	16	17	17	17	17	299	16	16	15	13	13	13	14	12	13	14	15	15	16	15	15	15	16	13	259	19	19	18	18	17	18	18
04.4.22.035.0	04.4.22.035.1	4	4	22	17	17	16	16	17	15	16	16	16	16	16	16	15	15	16	15	17	15	287	15	18	16	16	17	15	16	15	15	15	16	16	17	17	15	15	16	16	286	18	18	17	17	17	17	17
04.4.22.036.0	04.4.22.036.1	4	4	22	16	16	17	15	18	15	15	16	16	15	15	15	15	13	14	17	17	14	279	13	13	13	13	13	11	13	11	12	12	11	11	13	11	13	12	12	11	218	17	17	17	17	17	17	17
04.4.22.037.0	04.4.22.037.1	4	4	22	12	12	12	11	12	12	10	11	12	11	10	11	11	11	9	10	10	10	197	17	17	17	17	15	15	13	15	13	15	15	15	15	15	15	15	16	16	276	19	19	20	17	18	18	18
04.4.22.038.0	04.4.22.038.1	4	4	22	19	19	19	19	19	17	17	17	16	16	16	16	17	16	17	16	19	19	314	17	17	17	17	17	17	15	15	15	15	15	15	16	15	17	16	16	16	288	21	21	21	21	21	21	21
04.4.22.039.0	04.4.22.039.1	4	4	22	16	17	17	17	17	16	16	15	16	15	14	14	15	16	16	16	14	15	282	16	17	17	17	17	17	15	14	14	15	14	15	15	15	16	15	14	14	277	19	21	21	21	21	21	17
04.4.22.040.0	04.4.22.040.1	4	4	22	17	17	17	14	15	16	15	15	15	15	15	15	17	14	16	17	15	17	282	17	18	17	16	17	17	16	16	16	17	17	17	18	15	16	17	15	16	298	19	21	21	17	19	19	18
04.4.22.041.0	04.4.22.041.1	4	4	22	17	17	17	14	13	13	9	8	7	8	10	10	9	9	13	12	12	13	211	17	17	17	14	16	15	11	11	10	9	11	11	12	11	14	13	15	17	241	17	17	17	17	17	17	15
04.4.22.042.0	04.4.22.042.1	4	4	22	9	15	13	8	17	11	11	13	11	12	15	10	9	9	11	10	15	8	207	14	17	17	16	17	17	15	16	15	15	16	16	16	15	16	17	14	12	281	14	14	16	13	21	15	14
04.4.22.043.0	04.4.22.043.1	4	4	22	17	17	17	17	17	17	17	17	17	17	17	17	17	17	17	17	17	17	306	19	20	20	19	19	17	17	17	17	17	17	17	17	17	17	17	17	17	318	21	20	21	21	18	19	19
04.4.22.044.0	04.4.22.044.1	4	4	22	21	21	21	21	17	21	18	16	16	15	16	15	17	15	19	15	17	15	316	17	17	17	13	15	13	9	9	13	9	13	13	13	13	13	13	13	13	236	21	21	21	21	18	21	19
04.4.22.045.0	04.4.22.045.1	4	4	22	13	16	13	13	17	13	12	13	12	13	12	13	13	13	13	14	14	13	240	9	17	17	13	17	12	13	13	13	13	16	17	16	9	12	9	9	17	242	17	19	17	17	19	17	17
04.4.22.071.0	04.4.22.071.1	4	4	22	18	18	17	16	17	17	16	17	17	16	16	17	17	17	19	17	17	17	306	17	17	17	15	17	17	15	17	17	16	16	17	17	16	17	17	16	17	298	.	.	.	.	.	.	.
05.1.23.001.0	05.1.23.001.1	5	1	23	6	7	6	6	6	5	4	5	4	3	3	4	4	3	3	3	3	4	79	3	3	3	3	3	3	2	3	3	3	3	3	3	3	3	3	3	2	52	7	7	7	7	7	6	5
05.1.23.002.0	05.1.23.002.1	5	1	23	2	2	2	2	0	2	2	2	2	2	1	2	2	1	4	2	2	2	34	3	3	3	3	3	3	3	3	3	3	3	3	3	3	3	3	3	3	54	6	8	6	6	6	6	6
05.1.23.003.0	05.1.23.003.1	5	1	23	2	8	8	6	4	4	2	2	2	2	2	2	1	2	4	1	2	0	54	1	1	1	1	1	1	1	1	1	1	1	1	1	1	1	1	1	1	18	5	8	8	7	5	6	4
05.1.23.004.0	05.1.23.004.1	5	1	23	6	6	6	1	6	3	1	1	1	1	1	1	1	1	3	1	2	1	43	3	3	3	3	3	3	2	2	2	2	2	2	2	2	2	2	2	2	42	9	10	10	8	10	8	8
05.1.23.005.0	05.1.23.005.1	5	1	23	5	5	5	5	5	5	5	4	3	4	4	4	3	5	5	4	3	3	77	3	3	3	2	3	1	2	2	1	1	2	3	2	1	3	1	1	2	36	.	.	.	.	.	.	.
05.1.23.006.0	05.1.23.006.1	5	1	23	4	4	4	4	4	3	3	3	3	3	3	3	3	4	3	3	3	3	60	1	2	2	3	3	2	1	3	3	1	2	3	3	2	3	3	3	3	43	5	5	5	5	5	4	4
05.1.23.007.0	05.1.23.007.1	5	1	23	4	4	4	4	4	4	4	4	4	4	4	4	4	3	3	4	4	4	70	3	3	3	3	3	3	2	2	2	2	3	2	2	3	2	3	1	1	43	6	6	6	6	6	6	6
05.1.23.008.0	05.1.23.008.1	5	1	23	4	5	5	3	6	5	2	3	2	2	3	3	3	3	4	5	3	2	63	3	3	3	2	1	3	1	1	1	2	1	2	1	2	2	1	1	1	31	7	6	7	5	7	5	5
05.1.23.009.0	05.1.23.009.1	5	1	23	4	4	4	4	3	4	3	3	3	3	3	3	4	4	4	3	3	3	62	8	8	8	8	6	7	7	5	6	4	4	7	8	8	7	6	5	5	117	8	8	8	7	8	7	7
05.1.23.010.0	05.1.23.010.1	5	1	23	5	7	7	5	7	5	4	4	3	3	3	5	5	4	5	3	3	3	81	5	5	5	5	4	5	5	3	2	3	3	2	3	3	3	2	1	3	62	7	7	7	7	8	7	6
05.1.23.011.0	05.1.23.011.1	5	1	23	5	5	7	5	6	7	1	5	1	1	1	1	2	1	3	6	5	1	63	3	3	3	3	3	3	3	3	2	2	2	3	3	2	3	3	3	1	48	6	7	7	5	7	9	5
05.1.23.012.0	05.1.23.012.1	5	1	23	7	7	7	7	7	7	5	5	5	5	5	5	5	5	5	5	5	4	101	3	3	3	3	3	3	3	2	3	3	3	3	3	3	3	3	1	1	49	7	7	7	8	7	7	7
05.1.23.013.0	05.1.23.013.1	5	1	23	5	7	5	5	7	5	5	5	5	5	5	5	5	4	5	5	4	3	90	4	5	5	3	3	3	3	1	3	2	1	1	4	3	3	3	2	1	50	8	8	8	7	8	7	7
05.1.23.014.0	05.1.23.014.1	5	1	23	7	8	8	8	8	8	5	4	5	4	4	5	5	5	6	3	3	2	98	8	7	8	9	8	8	3	4	4	4	3	4	4	2	6	3	3	1	89	9	9	9	9	9	9	8
05.1.23.015.0	05.1.23.015.1	5	1	23	3	3	3	3	3	3	3	3	3	3	3	3	3	3	3	3	3	2	53	5	7	3	5	9	2	3	4	5	5	5	4	6	3	3	5	1	1	76	5	5	5	5	4	4	5
05.1.23.016.0	05.1.23.016.1	5	1	23	3	3	3	3	3	3	3	3	3	3	3	3	3	3	3	3	3	2	53	7	8	7	6	8	5	8	2	3	3	2	3	3	3	2	3	1	1	75	5	5	5	5	5	5	5
05.1.23.017.0	05.1.23.017.1	5	1	23	4	6	4	3	4	3	4	4	4	4	3	3	4	5	5	5	4	3	72	3	3	3	3	3	3	3	1	3	3	2	3	3	3	3	2	2	2	48	5	6	5	4	5	5	5
05.1.23.018.0	05.1.23.018.1	5	1	23	4	5	4	5	4	4	5	5	5	5	5	5	5	5	5	5	5	5	86	5	5	5	5	5	5	5	5	5	5	5	5	5	5	3	6	3	3	85	7	7	7	7	7	7	7
05.1.23.019.0	05.1.23.019.1	5	1	23	4	4	4	4	4	4	3	3	3	3	3	3	4	4	4	3	3	3	63	2	2	1	1	2	1	1	1	1	1	1	1	2	2	1	1	1	1	23	8	7	8	8	7	7	7
05.1.23.020.0	05.1.23.020.1	5	1	23	3	8	8	4	8	2	1	1	2	1	1	1	4	1	2	1	1	2	51	3	3	3	3	3	3	3	3	3	3	3	3	3	3	3	3	3	3	54	7	8	9	6	8	6	4
05.1.23.021.0	05.1.23.021.1	5	1	23	5	7	5	5	4	5	5	3	4	4	4	5	5	5	4	5	4	3	82	3	3	3	3	3	3	3	3	3	3	3	1	3	3	3	1	2	1	47	5	5	5	5	5	5	5
05.1.23.022.0	05.1.23.022.1	5	1	23	4	4	4	4	4	3	3	3	3	3	3	3	3	3	3	3	3	3	59	3	3	3	3	3	3	2	2	1	2	2	3	3	3	3	2	1	3	45	5	5	5	5	5	4	3
05.1.23.023.0	05.1.23.023.1	5	1	23	6	6	3	5	4	5	3	4	3	1	1	2	2	1	4	3	1	1	55	3	3	3	3	3	3	3	2	1	1	1	1	3	3	3	2	1	1	40	7	8	8	7	5	6	6
05.1.23.024.0	05.1.23.024.1	5	1	23	3	3	3	3	3	3	3	3	4	3	3	3	3	4	4	3	3	2	56	3	3	3	3	3	3	1	1	1	1	1	3	1	3	3	1	1	1	36	5	4	4	4	5	5	5
05.1.23.025.0	05.1.23.025.1	5	1	23	6	7	7	6	6	5	5	5	5	6	5	5	5	5	7	6	6	5	102	7	8	6	6	7	7	5	7	7	7	6	7	5	5	7	7	5	4	113	8	8	8	8	8	8	7
05.1.23.026.0	05.1.23.026.1	5	1	23	5	5	5	5	5	5	5	0	5	5	3	3	4	5	5	4	4	0	73	5	5	5	4	5	4	3	4	3	3	3	1	1	3	4	3	3	0	59	6	6	6	6	6	7	7
05.1.23.027.0	05.1.23.027.1	5	1	23	8	9	7	8	9	9	5	5	5	5	5	5	7	6	3	8	4	8	116	7	8	8	5	4	5	4	4	5	5	5	4	7	6	3	7	4	3	94	9	9	9	9	9	9	6
05.1.23.028.0	05.1.23.028.1	5	1	23	3	3	3	3	3	3	3	3	3	3	3	3	3	3	3	3	3	3	54	3	2	2	2	4	2	4	2	2	1	1	1	3	2	1	1	1	1	35	5	5	5	5	5	5	5
05.1.23.029.0	05.1.23.029.1	5	1	23	9	9	9	9	9	7	5	5	5	6	5	5	5	6	7	6	5	5	117	7	10	10	8	8	8	5	6	6	5	5	5	6	6	6	3	4	2	110	9	9	9	9	9	8	7
05.1.23.030.0	05.1.23.030.1	5	1	23	1	2	2	1	1	1	1	1	1	1	1	1	1	1	3	1	2	1	23	5	7	5	5	6	6	4	3	3	3	3	3	3	3	5	3	3	3	73	5	6	6	5	5	5	5
05.1.23.031.0	05.1.23.031.1	5	1	23	2	3	2	2	2	2	2	3	2	2	2	3	2	1	2	1	0	2	35	2	4	5	4	3	3	2	3	3	3	3	3	3	3	2	3	1	1	51	3	4	6	4	4	4	6
05.1.23.032.0	05.1.23.032.1	5	1	23	3	3	3	3	3	3	3	3	3	3	3	3	3	3	3	3	3	3	54	3	3	3	3	3	3	3	3	3	2	3	3	3	3	3	3	3	2	52	4	4	4	4	4	4	4
05.1.23.033.0	05.1.23.033.1	5	1	23	5	6	5	5	7	5	5	5	5	5	5	5	5	5	7	5	5	3	93	7	7	5	7	5	6	6	5	5	6	6	6	6	6	7	6	4	5	105	8	9	9	9	8	9	9
05.1.23.034.0	05.1.23.034.1	5	1	23	7	8	8	8	7	7	7	7	7	7	6	7	7	7	7	7	7	7	128	5	7	3	2	4	2	3	1	4	2	1	3	4	2	2	2	4	2	53	8	8	8	8	8	7	7
05.1.23.035.0	05.1.23.035.1	5	1	23	5	7	5	5	5	5	3	3	5	5	5	5	5	5	5	5	5	3	86	1	2	1	1	2	1	1	1	1	1	1	1	1	1	1	2	2	1	22	.	.	.	.	.	.	.
05.1.23.036.0	05.1.23.036.1	5	1	23	5	5	5	5	5	5	3	3	3	3	3	2	3	2	5	3	3	2	65	3	5	3	3	4	3	3	3	3	3	3	3	3	3	3	3	3	4	58	8	7	7	7	7	7	7
05.1.23.037.0	05.1.23.037.1	5	1	23	8	8	6	4	5	6	3	3	3	3	3	3	3	3	4	7	3	3	78	7	5	7	3	8	7	5	5	3	3	3	5	5	3	4	4	3	1	81	8	8	8	8	8	7	6
05.1.23.038.0	05.1.23.038.1	5	1	23	10	10	10	7	10	1	1	1	1	1	1	1	3	1	1	1	1	1	62	4	4	4	3	3	3	2	3	3	3	3	2	2	3	3	3	3	2	53	8	9	9	9	9	8	8
05.1.23.039.0	05.1.23.039.1	5	1	23	3	3	3	3	3	3	3	3	3	3	3	3	3	3	3	3	3	3	54	5	6	5	6	7	3	2	3	1	1	1	3	3	2	4	1	3	2	58	4	4	4	4	4	4	4
05.1.23.040.0	05.1.23.040.1	5	1	23	4	4	4	4	4	3	3	3	2	3	3	2	2	3	3	2	2	3	54	5	5	5	4	3	3	4	5	4	3	3	5	5	4	3	2	5	5	73	4	4	4	4	4	3	3
05.1.23.041.0	05.1.23.041.1	5	1	23	6	6	6	6	6	6	5	5	5	5	5	4	5	5	6	5	5	5	96	1	1	1	1	1	1	1	1	1	1	1	1	1	1	1	1	1	1	18	7	8	8	7	8	8	7
05.1.23.042.0	05.1.23.042.1	5	1	23	2	2	2	2	2	2	1	1	1	1	1	1	1	1	2	1	1	1	25	6	8	7	6	6	6	4	4	5	5	4	5	5	3	5	5	1	5	90	3	3	3	3	3	3	4
05.1.23.043.0	05.1.23.043.1	5	1	23	4	3	3	4	4	3	3	3	3	3	3	3	3	3	4	3	3	4	59	5	7	5	3	5	5	3	3	3	3	4	3	3	2	3	2	1	1	61	6	6	6	6	6	6	6
05.1.23.044.0	05.1.23.044.1	5	1	23	3	3	3	2	3	3	3	3	2	3	2	2	3	2	2	3	3	2	47	5	5	3	3	4	3	3	3	3	3	3	4	5	3	3	3	3	3	62	5	5	5	5	5	5	4
05.1.23.045.0	05.1.23.045.1	5	1	23	3	3	3	3	3	3	3	2	2	2	3	2	3	2	3	3	3	2	48	3	4	4	4	3	3	1	3	1	1	1	1	2	3	2	1	1	1	39	5	5	5	5	5	5	5
05.1.23.046.0	05.1.23.046.1	5	1	23	2	2	2	3	3	3	2	1	3	3	2	2	2	3	2	2	1	2	40	3	3	3	3	3	3	3	3	3	3	3	3	3	3	3	3	3	3	54	4	4	4	4	4	4	4
05.1.23.047.0	05.1.23.047.1	5	1	23	5	5	5	5	6	5	5	5	4	4	4	5	5	5	6	5	5	5	89	5	6	5	6	5	4	5	5	4	4	3	5	5	5	5	5	5	5	87	8	8	8	8	8	8	7
05.1.23.048.0	05.1.23.048.1	5	1	23	4	4	4	5	4	4	3	4	3	3	3	3	5	4	5	4	4	3	69	3	3	3	3	3	3	3	3	3	3	3	3	3	3	3	3	3	1	52	5	5	5	5	5	5	5
05.1.23.049.0	05.1.23.049.1	5	1	23	3	4	3	3	4	3	3	3	3	1	3	2	3	3	4	3	3	2	53	2	3	2	2	2	2	2	2	1	1	1	1	2	1	3	3	2	2	34	4	4	4	4	4	4	4
05.1.23.050.0	05.1.23.050.1	5	1	23	5	6	5	5	5	5	3	5	5	3	5	4	4	4	5	5	4	5	83	1	2	2	2	1	2	2	1	1	1	1	1	1	1	2	1	1	1	24	5	7	7	6	6	7	6
05.1.23.051.0	05.1.23.051.1	5	1	23	2	2	2	1	1	1	1	1	2	1	1	1	2	1	2	1	2	1	25	3	3	3	3	1	3	3	3	3	3	3	3	3	3	3	3	1	1	48	5	5	5	5	5	4	3
05.1.23.052.0	05.1.23.052.1	5	1	23	7	8	7	7	7	8	6	6	5	5	5	5	5	6	5	5	5	5	107	5	7	5	5	9	7	5	5	5	5	4	4	5	5	5	3	3	3	90	8	10	10	8	8	9	8
05.1.23.053.0	05.1.23.053.1	5	1	23	6	4	4	5	8	4	4	4	4	4	6	6	5	5	6	6	5	6	92	1	2	1	1	3	1	1	2	1	1	1	1	1	1	0	1	1	1	21	8	7	8	6	8	7	6
05.1.23.054.0	05.1.23.054.1	5	1	23	5	5	5	5	6	5	5	5	5	5	5	5	5	5	6	4	4	4	89	5	6	6	5	5	5	4	3	4	3	2	3	5	2	5	2	0	1	66	5	5	5	5	6	5	5
05.1.23.055.0	05.1.23.055.1	5	1	23	5	6	7	4	7	6	4	6	5	5	5	5	5	4	5	5	6	5	95	3	3	3	3	3	3	3	3	3	3	2	3	3	3	3	3	2	2	51	6	7	7	6	7	7	5
05.1.23.056.0	05.1.23.056.1	5	1	23	7	7	7	5	5	7	5	1	6	5	5	5	5	5	5	5	3	3	91	5	4	3	3	1	3	3	1	3	2	2	1	1	2	3	3	1	0	41	7	8	7	5	5	7	5
05.1.23.057.0	05.1.23.057.1	5	1	23	8	8	9	8	8	6	6	6	6	6	6	6	6	5	6	4	4	4	112	10	10	10	10	10	10	9	4	4	5	4	5	5	9	4	3	3	3	118	8	8	8	8	8	8	8
05.1.23.058.0	05.1.23.058.1	5	1	23	6	8	8	6	4	6	4	5	4	5	5	5	6	6	6	5	5	5	99	7	8	8	7	5	5	5	5	5	5	5	5	6	6	5	5	5	5	102	8	8	8	8	8	7	7
05.1.23.059.0	05.1.23.059.1	5	1	23	6	8	9	7	9	5	2	2	2	1	3	5	4	6	6	4	4	3	86	3	3	3	3	3	3	3	3	3	3	3	3	3	3	3	3	3	3	54	8	9	10	7	10	7	3
05.1.23.060.0	05.1.23.060.1	5	1	23	8	8	8	8	8	1	5	3	5	1	3	1	8	5	1	7	1	5	86	5	5	5	5	5	5	5	5	5	5	5	5	5	5	5	5	5	5	90	9	9	9	9	9	8	8
05.2.22.001.0	05.2.22.001.1	5	2	22	11	13	11	11	13	13	11	9	11	11	11	11	11	11	11	11	11	11	202	14	14	14	10	14	12	10	10	11	10	10	10	10	9	11	10	10	9	198	13	15	15	15	15	13	13
05.2.22.002.0	05.2.22.002.1	5	2	22	17	17	17	17	17	11	10	12	10	10	11	10	12	11	15	13	11	9	230	12	12	12	12	12	11	12	11	11	11	12	12	12	12	11	12	11	12	210	17	17	17	17	17	13	13
05.2.22.003.0	05.2.22.003.1	5	2	22	10	11	10	10	10	10	9	9	9	9	9	9	9	9	9	9	9	9	169	10	11	11	11	11	11	10	10	11	10	11	11	11	10	11	10	11	10	191	12	14	14	13	14	13	13
05.2.22.004.0	05.2.22.004.1	5	2	22	15	15	15	13	15	13	13	11	11	10	10	10	11	11	13	12	12	13	223	10	10	10	10	10	11	9	10	10	10	10	10	11	9	10	10	9	9	178	15	15	16	15	15	16	15
05.2.22.005.0	05.2.22.005.1	5	2	22	16	16	16	16	13	16	12	16	16	16	16	16	16	11	12	12	16	9	261	15	15	15	15	11	12	12	11	11	13	11	11	11	11	13	12	12	9	220	20	21	21	19	17	21	18
05.2.22.006.0	05.2.22.006.1	5	2	22	13	13	9	8	8	7	8	8	7	8	8	8	8	8	8	8	8	8	153	11	12	10	9	8	9	9	9	9	9	9	9	10	8	11	8	8	9	167	15	15	15	15	14	15	15
05.2.22.007.0	05.2.22.007.1	5	2	22	13	13	13	11	9	9	12	11	11	9	12	10	11	9	13	12	9	8	195	11	16	12	12	13	11	9	9	9	10	9	10	11	11	11	11	9	9	193	13	14	14	13	13	13	13
05.2.22.008.0	05.2.22.008.1	5	2	22	11	14	14	10	11	11	11	12	12	12	11	11	11	11	13	11	9	10	205	11	11	11	10	11	11	10	10	10	10	10	11	10	10	11	10	10	10	187	14	17	17	14	14	15	13
05.2.22.009.0	05.2.22.009.1	5	2	22	14	15	15	14	15	14	14	14	16	15	15	15	16	16	16	16	16	16	272	10	11	11	10	10	10	9	11	9	9	10	11	10	10	11	11	11	9	183	16	17	16	16	17	15	16
05.2.22.010.0	05.2.22.010.1	5	2	22	10	12	11	9	10	10	10	9	10	10	10	10	10	10	9	8	8	8	174	12	13	13	9	13	13	12	10	12	11	11	13	12	11	13	8	11	11	208	15	15	17	15	14	14	14
05.2.22.011.0	05.2.22.011.1	5	2	22	11	15	12	11	13	10	9	9	12	11	9	9	9	11	9	8	10	10	188	11	12	11	9	9	9	8	9	9	8	8	8	8	8	8	8	7	8	158	15	16	16	15	15	15	13
05.2.22.012.0	05.2.22.012.1	5	2	22	18	18	18	18	18	13	17	13	13	13	13	13	13	13	13	13	13	13	263	13	17	17	17	13	13	9	9	9	9	9	13	13	9	13	9	13	13	218	18	18	18	18	18	18	18
05.2.22.013.0	05.2.22.013.1	5	2	22	10	16	12	12	16	15	10	11	11	10	10	11	10	9	11	10	10	9	203	8	9	8	7	7	9	8	9	8	8	8	8	7	7	7	8	7	7	140	14	15	16	13	15	15	13
05.2.22.014.0	05.2.22.014.1	5	2	22	13	13	13	13	13	13	11	11	11	11	11	11	13	13	13	11	13	11	218	12	15	14	17	15	14	12	13	12	13	12	13	14	13	12	12	13	12	238	15	16	15	15	15	16	13
05.2.22.015.0	05.2.22.015.1	5	2	22	13	13	13	13	15	13	11	11	11	11	11	12	13	12	11	13	12	12	220	11	12	11	12	12	12	10	12	9	9	10	10	12	11	9	10	9	10	191	16	16	15	15	16	15	14
05.2.22.016.0	05.2.22.016.1	5	2	22	17	17	17	16	13	16	15	15	15	15	13	14	15	16	15	16	14	13	272	10	12	11	12	10	12	9	8	10	10	9	9	8	12	14	10	9	9	184	18	18	18	18	17	17	16
05.2.22.017.0	05.2.22.017.1	5	2	22	16	16	16	16	16	11	11	11	11	10	11	11	10	11	12	11	12	10	222	12	13	12	13	12	11	11	10	10	10	11	10	10	11	11	10	11	11	199	16	16	15	16	16	15	15
05.2.22.018.0	05.2.22.018.1	5	2	22	13	11	13	12	16	9	7	10	9	8	9	9	10	12	11	11	11	11	192	11	10	10	11	11	9	8	9	9	8	10	9	9	9	9	11	11	11	175	17	17	17	17	17	13	14
05.2.22.019.0	05.2.22.019.1	5	2	22	13	17	17	13	15	15	11	12	12	12	12	12	15	13	15	11	17	11	243	12	16	12	12	12	10	10	11	10	10	10	11	11	11	11	9	12	5	195	16	18	17	16	16	16	14
05.2.22.020.0	05.2.22.020.1	5	2	22	10	10	10	12	10	11	12	9	9	10	9	8	8	13	9	9	9	10	178	14	14	15	12	15	10	9	9	10	10	10	10	10	10	10	10	8	9	195	16	17	16	17	17	17	15
05.2.22.021.0	05.2.22.021.1	5	2	22	10	13	13	10	14	15	12	11	12	11	9	11	12	10	12	11	13	12	211	9	10	10	9	10	9	9	9	10	10	9	9	9	9	11	10	9	1	162	12	15	15	14	17	15	14
05.2.22.022.0	05.2.22.022.1	5	2	22	13	15	17	15	17	13	13	13	13	13	13	13	13	13	15	13	13	13	248	13	13	13	11	13	12	11	12	11	12	12	12	13	13	13	11	11	10	216	17	17	17	17	17	17	17
05.2.22.023.0	05.2.22.023.1	5	2	22	16	15	15	15	15	16	16	13	12	13	14	13	16	15	13	14	13	13	257	16	16	16	16	16	16	16	16	16	16	15	16	16	16	16	16	14	16	285	20	20	19	19	19	19	19
05.2.22.024.0	05.2.22.024.1	5	2	22	20	20	20	20	20	18	19	16	16	16	16	16	16	19	16	16	16	11	311	15	18	17	20	20	15	14	14	16	14	16	14	14	17	18	14	11	12	279	21	21	21	21	21	21	21
05.2.22.025.0	05.2.22.025.1	5	2	22	13	13	13	13	13	14	13	13	13	13	13	13	13	13	13	13	14	13	236	14	15	16	14	13	14	13	11	14	13	14	12	13	12	10	10	11	11	230	16	16	16	16	16	16	16
05.2.22.026.0	05.2.22.026.1	5	2	22	10	10	12	10	13	11	9	9	10	10	9	10	9	9	12	10	11	11	185	8	7	9	7	9	8	7	7	8	9	8	7	7	5	9	8	9	7	139	13	13	13	13	14	14	13
05.2.22.027.0	05.2.22.027.1	5	2	22	10	12	12	10	11	12	11	11	11	11	12	11	11	10	12	11	11	10	199	9	16	11	10	12	10	10	3	10	10	10	10	10	10	11	11	11	8	182	16	16	17	15	16	16	16
05.2.22.028.0	05.2.22.028.1	5	2	22	17	17	17	17	17	11	11	11	11	11	11	11	11	13	11	11	11	13	232	13	13	13	13	13	12	12	12	11	12	12	12	12	12	9	12	9	11	213	17	17	17	17	17	17	17
05.2.22.029.0	05.2.22.029.1	5	2	22	9	9	9	9	9	9	9	9	9	9	9	9	10	11	10	9	9	8	165	13	10	11	12	12	11	11	13	10	10	10	10	11	11	12	12	9	11	199	13	13	13	13	13	13	13
05.2.22.030.0	05.2.22.030.1	5	2	22	17	16	17	16	16	15	15	15	16	16	16	15	15	16	15	15	16	16	283	12	13	13	13	17	13	10	10	11	10	10	10	11	11	13	11	8	10	206	18	18	18	18	18	16	17
05.2.22.031.0	05.2.22.031.1	5	2	22	10	13	10	11	10	11	10	10	11	10	11	11	10	10	12	10	10	4	184	10	12	11	11	10	10	12	9	10	10	11	11	12	10	13	10	9	8	189	16	17	17	17	16	16	16
05.2.22.032.0	05.2.22.032.1	5	2	22	17	17	17	17	17	13	17	13	13	14	13	12	12	13	17	13	13	12	260	10	16	12	15	17	12	10	13	11	10	12	8	14	14	15	11	11	7	218	17	17	17	17	17	16	17
05.2.22.033.0	05.2.22.033.1	5	2	22	13	13	13	11	13	12	11	10	11	11	11	14	12	11	15	13	17	17	228	10	10	10	9	9	8	8	8	9	8	8	8	9	9	10	6	8	7	154	14	17	17	13	14	13	14
05.2.22.034.0	05.2.22.034.1	5	2	22	17	17	17	13	17	11	8	11	11	13	11	13	14	13	17	11	13	13	240	12	16	15	16	20	14	11	11	12	10	12	12	11	12	14	13	11	13	235	17	19	17	17	19	15	15
05.2.22.035.0	05.2.22.035.1	5	2	22	13	13	13	13	13	12	11	10	10	9	9	10	10	9	12	11	9	9	196	9	10	9	11	8	9	8	9	8	9	9	9	8	8	9	9	9	8	159	15	16	16	16	16	16	13
05.2.22.037.0	05.2.22.037.1	5	2	22	10	13	11	11	11	10	9	11	10	10	9	9	11	11	11	10	10	9	186	15	16	19	16	19	14	11	15	11	11	12	12	14	12	14	14	10	12	247	13	13	13	13	13	13	12
05.2.22.038.0	05.2.22.038.1	5	2	22	20	21	21	21	21	21	14	15	15	15	15	15	16	16	15	15	15	15	306	13	15	13	15	16	15	13	12	13	13	13	13	14	14	14	13	13	14	246	21	21	21	21	21	21	21
05.2.22.039.0	05.2.22.039.1	5	2	22	10	13	12	10	13	13	10	10	11	11	10	10	11	10	11	10	10	9	194	9	9	9	9	9	9	9	9	9	9	9	9	9	9	9	9	9	9	162	13	17	13	13	15	17	13
05.2.22.040.0	05.2.22.040.1	5	2	22	17	17	17	17	17	13	12	12	12	12	12	12	13	13	13	12	12	12	245	9	13	9	13	11	13	9	9	9	9	9	11	9	9	13	9	11	8	183	17	17	17	17	17	14	13
05.2.22.041.0	05.2.22.041.1	5	2	22	7	9	8	8	8	8	8	8	8	8	7	7	9	8	8	8	7	7	141	17	17	17	17	11	12	9	11	5	5	4	7	9	13	11	5	9	8	187	10	10	9	12	12	9	9
05.2.22.042.0	05.2.22.042.1	5	2	22	12	12	12	11	11	11	11	11	11	11	11	11	11	11	11	11	10	10	199	9	10	10	10	9	10	8	8	8	8	8	7	8	9	9	9	9	8	157	15	16	17	14	14	14	14
05.2.22.043.0	05.2.22.043.1	5	2	22	12	12	12	11	12	12	11	11	10	11	10	11	11	11	10	10	10	10	197	11	11	11	11	11	11	10	10	10	10	11	11	10	11	10	10	10	10	189	13	13	13	13	13	13	13
05.2.22.044.0	05.2.22.044.1	5	2	22	13	14	13	13	13	13	13	13	13	13	13	13	13	13	13	13	13	21	243	13	15	11	13	11	9	9	9	11	9	10	9	11	10	11	11	9	11	192	16	16	16	16	16	16	15
05.2.22.045.0	05.2.22.045.1	5	2	22	13	13	13	14	12	14	11	12	11	11	12	12	12	13	13	11	12	11	220	12	12	12	12	12	12	12	9	9	10	10	10	9	9	10	7	9	6	182	17	17	17	17	17	17	15
05.2.22.046.0	05.2.22.046.1	5	2	22	11	11	12	11	12	12	10	10	11	11	10	11	10	10	10	10	10	9	191	14	15	13	12	15	11	8	8	9	9	9	10	10	9	9	9	9	8	187	16	16	16	16	16	16	16
05.2.22.047.0	05.2.22.047.1	5	2	22	12	12	12	12	12	12	12	12	12	12	12	12	12	12	12	12	12	12	216	12	13	12	11	12	12	11	10	11	12	10	12	12	10	13	11	12	10	206	15	16	16	15	16	16	16
05.2.22.048.0	05.2.22.048.1	5	2	22	9	9	8	9	11	8	8	8	8	8	7	8	9	7	11	9	10	7	154	12	11	11	11	12	11	11	11	12	11	11	12	12	12	12	12	12	12	208	14	15	13	14	17	13	13
05.2.22.049.0	05.2.22.049.1	5	2	22	5	5	5	5	5	5	5	5	5	5	5	5	5	5	5	5	5	5	90	3	4	5	4	5	5	4	4	4	4	4	4	4	3	5	4	5	4	75	12	12	12	11	12	12	10
05.2.22.050.0	05.2.22.050.1	5	2	22	16	18	15	15	17	15	12	12	13	13	13	12	13	13	13	13	12	12	247	12	12	12	14	14	12	12	11	12	12	11	12	13	12	11	12	11	11	216	17	19	17	17	19	16	16
05.2.22.051.0	05.2.22.051.1	5	2	22	9	10	9	8	10	9	7	9	8	8	8	8	8	10	9	9	8	10	157	13	13	13	13	13	13	12	12	11	12	11	12	12	12	12	12	9	10	215	15	16	15	13	13	13	13
05.2.22.052.0	05.2.22.052.1	5	2	22	15	17	16	15	17	15	14	15	14	14	14	14	14	14	14	15	15	15	267	7	9	8	6	10	11	6	7	9	9	7	9	10	9	7	8	11	8	151	17	17	17	17	17	17	17
05.2.22.054.0	05.2.22.054.1	5	2	22	9	9	9	8	9	9	8	8	8	8	8	9	9	9	9	9	9	9	156	9	11	11	10	9	10	11	11	9	11	11	11	11	11	11	10	8	11	186	12	12	12	12	12	13	12
05.2.22.055.0	05.2.22.055.1	5	2	22	11	11	11	9	17	11	9	9	9	9	9	9	9	9	10	9	11	9	181	11	11	11	9	11	11	10	9	10	9	9	9	11	10	9	9	8	7	174	14	15	17	13	17	15	13
05.2.22.056.0	05.2.22.056.1	5	2	22	12	12	12	11	11	12	11	11	12	11	11	11	12	10	11	10	12	9	201	12	12	12	12	12	12	12	12	12	12	12	12	12	12	12	12	9	9	210	16	15	15	15	14	15	15
05.2.22.057.0	05.2.22.057.1	5	2	22	18	18	16	12	18	13	10	10	10	10	10	10	10	11	15	11	14	10	226	15	17	17	15	16	15	8	9	8	8	9	11	11	11	12	11	12	9	214	19	19	17	16	20	18	15
05.2.22.058.0	05.2.22.058.1	5	2	22	17	17	13	13	16	13	13	10	12	12	13	13	15	13	12	11	7	15	235	15	16	14	13	17	12	12	14	14	12	13	13	15	13	13	12	14	12	244	17	17	17	17	16	16	16
05.2.22.059.0	05.2.22.059.1	5	2	22	13	14	13	12	14	13	12	12	14	13	12	13	12	12	12	12	12	11	226	12	12	12	12	13	12	11	13	12	11	11	11	11	12	10	12	12	11	210	14	16	15	14	15	17	16
05.2.22.061.0	05.2.22.061.1	5	2	22	11	13	13	11	9	11	9	11	10	11	11	10	11	11	11	10	9	9	191	9	13	13	7	11	11	7	7	9	7	7	9	9	7	7	8	9	5	155	15	17	17	15	13	15	14
05.2.22.062.0	05.2.22.062.1	5	2	22	17	17	17	13	17	13	9	9	10	9	9	9	13	11	12	9	9	9	212	17	17	17	15	17	13	9	11	11	11	9	11	13	11	12	11	9	9	223	17	17	17	13	17	13	12
05.2.22.063.0	05.2.22.063.1	5	2	22	16	16	17	16	17	16	16	16	16	15	16	16	16	16	15	16	16	15	287	7	9	9	8	10	8	8	8	7	7	7	6	7	7	7	8	8	8	139	17	17	18	17	18	17	16
05.2.22.064.0	05.2.22.064.1	5	2	22	10	13	13	11	13	13	11	11	11	11	10	9	11	12	12	11	11	11	204	8	13	11	11	14	12	10	10	11	10	9	11	10	11	12	11	10	10	194	13	15	15	13	15	15	13
05.2.22.065.0	05.2.22.065.1	5	2	22	17	17	15	13	13	13	13	13	13	13	13	13	13	13	15	13	13	13	246	12	14	14	12	12	12	12	10	12	11	10	12	11	11	13	12	10	10	210	18	18	18	19	17	18	17
05.2.22.066.0	05.2.22.066.1	5	2	22	13	13	13	11	17	13	9	11	9	11	11	9	11	11	13	11	13	11	210	13	13	10	12	13	12	11	11	9	10	10	10	11	11	11	10	11	10	198	17	17	17	15	17	17	15
05.3.22.001.0	05.3.22.001.1	5	3	22	7	8	8	7	8	7	7	7	7	7	7	7	7	7	7	7	7	7	129	7	7	7	7	7	7	7	7	7	7	7	7	7	7	7	7	7	6	125	9	9	8	8	8	8	8
05.3.22.002.0	05.3.22.002.1	5	3	22	5	5	5	5	5	5	5	5	5	5	5	5	5	5	5	5	5	5	90	6	6	6	6	6	5	6	5	5	5	5	5	5	5	6	5	5	5	97	8	8	8	8	8	8	8
05.3.22.003.0	05.3.22.003.1	5	3	22	7	7	7	7	7	6	7	6	7	5	6	6	7	7	7	7	5	7	118	7	6	6	7	7	7	7	5	6	5	6	6	6	5	7	7	5	5	110	7	7	7	7	7	7	7
05.3.22.004.0	05.3.22.004.1	5	3	22	7	7	7	7	7	7	6	7	7	7	6	7	7	7	6	7	6	7	122	7	7	7	6	7	7	5	6	5	5	5	6	6	5	5	5	6	5	105	10	9	9	9	9	9	8
05.3.22.005.0	05.3.22.005.1	5	3	22	8	8	8	9	9	9	8	8	8	8	8	8	8	9	8	8	8	8	148	9	9	9	9	9	9	9	8	8	8	9	9	9	9	9	8	9	9	158	10	10	10	10	10	10	10
05.3.22.006.0	05.3.22.006.1	5	3	22	5	5	5	5	5	5	5	5	5	5	5	5	5	5	5	5	5	5	90	5	6	5	5	5	5	5	5	5	5	5	5	5	5	5	5	5	5	91	7	7	6	7	7	7	6
05.3.22.007.0	05.3.22.007.1	5	3	22	5	7	6	6	6	6	5	6	6	5	5	5	5	6	5	5	5	5	99	5	7	6	5	6	6	4	5	5	5	5	5	6	6	5	6	5	5	97	9	9	9	9	9	9	8
05.3.22.008.0	05.3.22.008.1	5	3	22	7	7	8	7	7	9	7	7	7	7	7	7	7	7	7	7	7	7	129	7	7	7	7	7	7	7	7	7	7	7	7	7	7	7	7	7	7	126	8	9	8	8	8	9	8
05.3.22.009.0	05.3.22.009.1	5	3	22	8	7	8	7	8	7	6	8	7	7	7	8	7	6	8	7	7	7	130	7	7	7	7	8	7	7	7	7	7	7	7	7	7	7	7	7	6	126	8	8	8	8	9	8	8
05.3.22.010.0	05.3.22.010.1	5	3	22	8	8	8	8	8	8	8	8	8	8	8	8	8	8	8	8	8	8	144	8	8	8	8	6	8	8	7	8	7	7	7	7	7	7	8	7	8	134	9	9	9	9	9	9	9
05.3.22.011.0	05.3.22.011.1	5	3	22	8	9	7	7	7	8	7	7	7	7	7	7	7	7	7	7	7	7	130	7	7	7	7	7	7	7	7	6	6	7	6	7	7	7	7	6	6	121	9	9	9	9	9	9	8
05.3.22.012.0	05.3.22.012.1	5	3	22	7	7	7	7	7	7	7	7	7	7	7	7	7	7	7	7	7	7	126	8	8	8	8	8	8	6	6	6	6	6	6	6	6	6	6	6	6	120	8	9	9	9	9	9	9
05.3.22.013.0	05.3.22.013.1	5	3	22	5	5	5	5	5	5	5	5	5	5	5	5	5	5	5	5	5	5	90	5	6	6	5	5	5	5	5	5	5	5	5	5	5	5	5	5	5	92	8	8	8	8	8	8	7
05.3.22.014.0	05.3.22.014.1	5	3	22	7	5	7	3	7	6	5	7	7	6	4	5	7	2	6	4	2	3	93	5	5	6	5	7	6	6	7	6	5	6	5	5	5	6	6	5	6	102	7	7	7	7	8	8	8
05.3.22.015.0	05.3.22.015.1	5	3	22	5	5	5	5	5	5	5	5	5	5	5	5	5	5	5	5	5	5	90	5	6	6	5	5	7	5	6	6	6	6	5	6	5	6	5	5	6	101	7	7	8	7	8	7	7
05.3.22.016.0	05.3.22.016.1	5	3	22	8	8	7	8	8	7	7	7	7	7	7	7	8	7	7	7	7	6	130	8	9	8	9	7	8	7	7	7	7	7	7	7	8	9	9	7	8	139	10	10	9	10	10	9	8
05.3.22.017.0	05.3.22.017.1	5	3	22	6	6	6	7	7	7	5	5	5	5	5	5	5	5	5	5	7	6	102	7	7	7	7	7	7	6	6	6	6	6	7	7	7	7	7	7	7	121	9	9	9	9	9	9	8
05.3.22.018.0	05.3.22.018.1	5	3	22	7	6	6	6	7	7	6	6	6	6	6	6	6	6	6	6	6	7	112	7	7	7	7	7	7	5	7	7	6	6	7	7	6	5	7	6	5	116	7	8	8	8	8	8	7
05.3.22.019.0	05.3.22.019.1	5	3	22	8	8	8	7	7	8	8	7	8	8	8	8	8	7	8	8	7	8	139	7	7	7	7	7	6	7	6	7	7	6	7	6	6	7	6	6	5	117	8	8	8	8	8	8	8
05.3.22.020.0	05.3.22.020.1	5	3	22	5	5	5	5	5	5	5	5	5	5	5	5	5	5	5	5	5	5	90	6	7	5	5	7	5	5	5	5	5	5	5	5	5	5	5	5	5	95	7	8	8	8	8	8	7
05.3.22.021.0	05.3.22.021.1	5	3	22	8	8	8	7	8	6	7	6	7	7	7	7	7	6	7	7	5	8	126	5	5	5	5	5	5	5	5	5	5	5	5	5	4	5	5	5	5	89	8	8	8	8	9	8	8
05.3.22.022.0	05.3.22.022.1	5	3	22	7	7	7	7	7	7	7	7	7	7	7	7	7	7	7	7	7	7	126	7	7	7	7	7	7	7	7	7	7	7	7	7	7	7	6	7	7	125	8	9	9	9	9	9	8
05.3.22.023.0	05.3.22.023.1	5	3	22	7	7	7	7	7	7	7	7	6	7	7	7	7	7	7	5	6	7	122	8	8	8	8	8	8	8	8	8	8	8	8	8	8	8	8	8	8	144	8	8	8	8	8	8	8
05.3.22.024.0	05.3.22.024.1	5	3	22	5	5	5	5	5	5	5	5	5	5	5	5	5	5	5	5	5	5	90	7	7	6	5	7	6	5	6	5	5	6	6	5	6	5	6	5	3	101	9	9	9	9	9	9	9
05.3.22.025.0	05.3.22.025.1	5	3	22	10	10	10	10	10	7	7	8	6	6	6	6	7	7	8	6	6	8	138	7	8	8	8	8	8	7	6	6	6	6	6	6	6	7	6	5	5	119	10	10	8	9	10	10	9
05.3.22.026.0	05.3.22.026.1	5	3	22	7	7	7	7	7	7	7	7	7	7	7	7	7	7	7	7	7	7	126	6	6	6	6	6	6	6	6	6	6	6	6	6	6	6	6	6	5	107	8	8	8	8	8	8	8
05.3.22.027.0	05.3.22.027.1	5	3	22	7	7	7	7	7	7	7	6	7	5	7	7	7	7	7	7	6	7	122	7	7	6	7	7	6	7	6	7	7	6	6	7	7	7	7	5	5	117	9	9	9	8	9	8	8
05.3.22.028.0	05.3.22.028.1	5	3	22	5	5	5	5	5	5	5	5	5	5	5	5	5	5	5	5	5	5	90	8	10	10	10	10	7	7	7	7	7	6	7	7	7	6	7	7	7	137	8	8	8	8	8	8	8
05.3.22.029.0	05.3.22.029.1	5	3	22	6	3	3	4	6	5	6	6	6	5	5	6	5	5	4	5	5	5	90	5	0	5	4	5	4	5	5	5	5	5	5	5	5	5	5	5	3	81	8	6	6	7	8	8	8
05.3.22.030.0	05.3.22.030.1	5	3	22	8	8	7	8	7	7	7	7	7	7	7	7	7	7	8	8	8	8	133	7	7	7	7	8	7	7	7	6	6	6	7	7	7	7	7	6	7	123	8	8	8	8	8	8	8
05.3.22.031.0	05.3.22.031.1	5	3	22	8	8	8	5	6	5	5	6	7	5	6	5	5	5	6	7	6	7	110	5	7	7	7	5	7	6	6	5	6	5	5	7	6	5	7	5	5	106	8	8	8	8	7	7	7
05.3.22.032.0	05.3.22.032.1	5	3	22	7	7	7	7	8	7	7	7	7	7	7	7	7	7	8	7	7	7	128	6	7	6	5	8	5	5	5	5	5	5	5	6	5	6	5	5	5	99	9	8	9	8	8	8	8
05.3.22.033.0	05.3.22.033.1	5	3	22	8	8	8	7	7	7	7	7	6	6	7	7	8	8	8	8	8	6	131	6	7	7	7	7	7	7	7	7	7	6	7	7	7	7	7	7	7	124	9	8	8	9	9	8	8
05.3.22.034.0	05.3.22.034.1	5	3	22	4	3	3	3	3	3	3	3	3	3	3	3	3	3	3	3	3	3	55	5	6	6	5	7	5	5	6	5	5	6	5	5	5	5	5	6	5	97	7	6	7	8	8	7	7
05.3.22.035.0	05.3.22.035.1	5	3	22	7	8	8	8	8	8	7	3	7	6	7	5	5	5	6	7	5	5	115	6	7	7	7	6	7	6	7	7	6	7	7	7	7	7	6	7	5	119	8	8	8	8	10	8	8
05.3.22.036.0	05.3.22.036.1	5	3	22	6	6	6	5	5	5	5	5	5	5	5	5	5	5	5	5	5	5	93	3	3	3	3	3	3	3	3	3	3	3	3	3	3	3	3	3	3	54	8	8	8	7	7	7	7
05.3.22.037.0	05.3.22.037.1	5	3	22	5	6	5	4	6	5	4	5	5	5	5	5	5	4	6	5	5	5	90	7	9	8	7	8	7	6	6	6	5	7	6	6	6	6	6	6	6	118	7	8	7	7	8	7	6
05.3.22.038.0	05.3.22.038.1	5	3	22	6	8	8	5	8	8	4	4	4	4	5	5	5	4	6	4	6	2	96	5	7	7	7	8	8	5	4	4	5	5	5	5	5	5	5	5	3	98	8	9	8	7	8	8	7
05.3.22.039.0	05.3.22.039.1	5	3	22	7	7	7	7	8	7	7	7	7	7	7	7	7	7	7	7	7	6	126	6	6	6	6	6	6	6	6	6	6	6	6	6	6	6	6	6	6	108	.	.	.	.	.	.	.
05.3.22.040.0	05.3.22.040.1	5	3	22	8	8	8	8	8	8	7	7	7	7	6	6	6	7	7	7	6	6	127	5	5	5	5	5	5	5	5	5	5	5	5	5	5	5	5	4	4	88	8	8	8	8	8	8	7
05.3.22.041.0	05.3.22.041.1	5	3	22	5	5	5	5	5	5	5	5	5	5	5	5	5	5	5	4	5	4	88	5	5	5	5	5	4	4	4	4	4	4	4	4	4	5	3	3	4	76	10	10	10	8	10	10	8
05.3.22.042.0	05.3.22.042.1	5	3	22	7	7	7	7	7	7	7	7	6	6	6	7	7	7	6	6	6	7	120	5	6	5	6	5	5	5	5	5	5	5	5	5	5	5	5	5	5	92	9	9	9	10	9	9	9
05.3.22.043.0	05.3.22.043.1	5	3	22	4	4	4	4	4	4	4	4	4	4	4	4	4	4	4	4	4	4	72	5	5	5	5	5	5	5	5	5	5	5	5	5	5	5	5	5	5	90	.	.	.	.	.	.	.
05.3.22.044.0	05.3.22.044.1	5	3	22	6	8	7	6	6	7	6	6	6	6	6	6	6	6	7	6	6	5	112	5	5	5	5	5	7	5	5	5	5	5	5	5	5	5	5	5	5	92	8	8	8	8	8	8	8
05.3.22.045.0	05.3.22.045.1	5	3	22	10	10	10	10	8	10	9	8	9	9	7	8	8	9	10	9	8	8	160	10	10	10	10	9	8	7	7	7	7	7	7	7	7	7	7	7	7	141	10	10	10	10	10	10	10
05.3.22.046.0	05.3.22.046.1	5	3	22	8	9	8	8	7	7	7	6	8	7	7	8	7	6	9	9	7	6	134	9	9	9	8	8	7	7	7	7	7	6	6	6	7	7	7	6	5	128	10	10	10	10	10	10	10
05.3.22.047.0	05.3.22.047.1	5	3	22	10	10	10	7	8	10	8	6	6	6	6	6	6	6	7	7	7	7	133	6	7	7	6	6	6	5	7	6	6	6	6	6	6	7	6	6	6	111	10	10	10	8	10	10	10
05.3.22.048.0	05.3.22.048.1	5	3	22	8	8	8	8	8	8	7	7	7	7	7	7	7	7	7	7	7	7	132	7	7	7	7	7	7	7	7	7	7	7	7	7	7	5	7	5	5	120	8	8	8	8	8	8	8
05.3.22.049.0	05.3.22.049.1	5	3	22	5	5	7	5	5	6	5	5	5	5	5	5	5	5	6	5	5	5	94	4	4	4	3	4	4	3	3	2	3	3	3	3	3	3	4	3	4	60	7	7	7	7	8	7	7
05.3.22.050.0	05.3.22.050.1	5	3	22	8	8	7	7	8	8	7	7	7	7	8	7	7	8	7	8	7	7	133	8	8	8	9	9	8	7	7	7	7	7	8	8	8	7	8	7	8	139	9	9	9	9	9	9	9
05.3.22.051.0	05.3.22.051.1	5	3	22	6	7	7	7	7	6	6	7	6	7	7	7	7	7	6	7	7	7	121	6	7	7	7	7	6	6	6	6	6	6	6	7	7	7	6	6	6	115	9	9	9	9	9	9	8
05.3.22.052.0	05.3.22.052.1	5	3	22	5	6	5	6	4	6	4	6	5	5	6	6	6	6	6	5	5	6	98	4	5	5	4	4	4	3	3	4	4	3	5	4	4	4	5	3	4	72	7	7	9	8	7	7	7
05.3.22.053.0	05.3.22.053.1	5	3	22	7	7	8	7	8	7	6	6	6	6	7	7	7	7	7	7	7	5	122	5	7	7	6	7	6	5	5	5	5	5	5	5	5	5	5	5	5	98	9	9	9	9	10	9	8
05.3.22.054.0	05.3.22.054.1	5	3	22	7	7	7	7	7	7	7	7	7	7	7	7	7	7	7	7	7	7	126	6	6	6	6	6	6	6	6	7	6	7	7	5	6	7	6	6	6	111	8	8	8	8	8	8	8
05.3.22.055.0	05.3.22.055.1	5	3	22	4	4	4	4	4	4	4	4	3	4	4	4	4	3	4	4	4	4	70	5	5	5	5	5	5	5	5	5	5	5	5	5	5	5	5	5	4	89	6	5	6	5	6	5	5
05.3.22.056.0	05.3.22.056.1	5	3	22	7	7	9	7	8	7	5	8	7	7	7	7	7	7	7	7	7	7	128	7	7	7	7	7	7	7	7	7	7	7	7	7	7	7	7	7	7	126	8	8	8	8	8	8	8
05.3.22.057.0	05.3.22.057.1	5	3	22	7	7	7	7	7	7	6	6	6	6	7	7	7	7	5	4	7	6	116	7	8	8	7	8	7	7	7	7	7	7	7	7	8	7	7	7	7	130	8	8	8	8	9	8	8
05.3.22.058.0	05.3.22.058.1	5	3	22	7	7	7	7	7	7	5	5	5	5	6	5	6	6	5	5	6	5	106	6	7	7	5	7	6	5	5	5	5	5	5	7	5	5	5	5	5	100	8	8	8	7	7	8	7
05.3.22.059.0	05.3.22.059.1	5	3	22	6	6	6	6	5	6	5	5	5	5	5	5	5	5	5	5	5	5	95	7	7	7	7	7	7	6	7	7	7	7	7	7	7	7	7	6	7	124	8	8	8	8	8	8	7
05.3.22.060.0	05.3.22.060.1	5	3	22	6	7	5	4	7	5	3	5	3	3	4	5	6	5	8	7	7	7	97	5	6	5	4	6	5	4	4	4	3	3	3	3	4	6	4	6	6	81	8	8	8	5	8	7	4
05.3.22.061.0	05.3.22.061.1	5	3	22	5	8	7	5	7	7	5	6	5	6	6	5	6	5	6	7	5	6	107	5	5	5	5	5	5	5	5	5	5	5	5	5	5	5	5	5	5	90	7	9	8	7	7	7	7
05.3.22.062.0	05.3.22.062.1	5	3	22	6	6	7	7	7	6	5	5	5	5	5	5	5	5	6	5	5	5	100	8	8	8	8	8	7	6	6	6	6	5	5	7	6	7	5	5	5	116	8	8	8	8	8	7	7
05.3.22.063.0	05.3.22.063.1	5	3	22	4	4	4	4	4	4	4	4	4	4	4	4	4	4	4	4	4	4	72	5	5	5	5	5	5	4	5	5	5	5	5	5	5	5	5	5	5	89	6	8	8	6	8	8	7
05.3.22.064.0	05.3.22.064.1	5	3	22	5	6	6	6	6	5	5	5	6	5	5	5	5	5	5	5	5	5	95	5	7	7	5	5	6	5	5	5	5	5	5	5	5	5	5	5	5	95	7	8	7	8	7	7	7
05.3.22.065.0	05.3.22.065.1	5	3	22	6	8	7	5	7	6	6	5	5	7	7	5	7	6	7	6	6	4	110	7	7	7	6	6	7	6	6	6	6	7	7	7	6	6	6	3	3	109	8	8	8	8	8	8	8
05.3.22.066.0	05.3.22.066.1	5	3	22	7	7	7	7	7	7	6	5	7	6	5	6	6	7	7	7	6	8	118	7	7	7	5	7	5	5	5	5	5	5	5	5	5	5	5	5	5	98	8	7	8	9	7	7	7
06.1.23.001.0	06.1.23.001.1	6	1	23	9	9	9	9	9	9	9	9	9	9	9	9	9	9	9	9	9	9	162	8	9	9	8	8	7	5	6	8	7	8	7	7	6	9	4	2	2	120	15	15	15	15	15	15	15
06.1.23.002.0	06.1.23.002.1	6	1	23	9	17	17	11	17	17	6	5	5	5	5	9	9	5	5	5	5	5	157	7	7	9	7	5	5	3	1	3	3	1	3	3	3	1	1	1	1	64	13	17	17	13	17	17	9
06.1.23.003.0	06.1.23.003.1	6	1	23	8	12	11	8	11	10	4	4	5	5	4	4	6	4	5	4	4	3	112	8	9	8	9	8	6	4	4	4	3	3	3	4	4	4	3	3	3	90	9	13	13	11	13	13	5
06.1.23.004.0	06.1.23.004.1	6	1	23	9	9	9	9	9	9	9	8	8	8	8	8	9	9	9	9	9	8	156	8	8	8	7	9	8	3	3	3	3	3	4	4	4	4	4	3	3	89	11	12	11	10	11	11	12
06.1.23.005.0	06.1.23.005.1	6	1	23	5	6	6	8	8	6	6	6	6	6	7	6	5	7	7	6	6	5	112	6	7	7	10	6	5	3	4	4	3	5	3	3	3	4	4	1	1	79	9	9	9	8	7	8	8
06.1.23.006.0	06.1.23.006.1	6	1	23	11	12	11	10	11	6	8	6	5	5	6	5	6	5	5	5	5	4	126	10	10	10	9	4	4	5	4	5	4	3	4	5	5	7	4	3	2	98	13	13	13	13	13	14	10
06.1.23.007.0	06.1.23.007.1	6	1	23	8	8	7	7	7	7	3	3	3	3	3	3	3	3	5	2	2	1	78	7	8	7	7	8	7	3	2	2	3	3	3	2	2	4	1	1	1	71	11	10	11	11	10	11	6
06.1.23.008.0	06.1.23.008.1	6	1	23	8	8	9	7	8	7	6	5	6	5	4	5	5	4	4	3	3	2	99	5	5	5	4	4	5	2	4	2	2	2	4	4	2	3	2	2	2	59	11	13	11	11	11	10	8
06.1.23.009.0	06.1.23.009.1	6	1	23	7	7	7	7	7	8	4	4	4	3	3	3	5	5	7	4	3	2	90	8	8	8	8	8	6	6	5	5	4	4	5	8	5	8	4	4	2	106	10	10	9	10	10	9	9
06.1.23.010.0	06.1.23.010.1	6	1	23	11	12	12	12	12	12	10	11	10	10	9	9	10	11	10	11	11	11	194	12	15	12	9	14	12	10	7	11	11	10	10	12	12	12	9	5	5	188	14	15	14	14	14	14	13
06.1.23.011.0	06.1.23.011.1	6	1	23	7	7	7	9	7	6	4	4	4	4	2	3	3	4	3	3	3	3	83	6	6	6	8	6	6	3	3	4	3	2	3	3	4	3	3	2	2	73	13	13	13	13	13	13	8
06.1.23.012.0	06.1.23.012.1	6	1	23	9	9	9	7	9	9	7	7	6	6	6	5	5	5	5	6	4	4	118	8	9	8	8	8	7	7	7	6	6	6	7	8	9	7	9	4	5	129	12	13	13	11	12	12	12
06.1.23.013.0	06.1.23.013.1	6	1	23	6	6	6	5	6	6	6	5	6	5	5	5	6	5	5	6	5	5	99	6	6	6	6	6	6	5	5	5	4	4	5	5	5	5	5	3	1	88	9	9	9	9	9	9	6
06.1.23.014.0	06.1.23.014.1	6	1	23	16	17	17	17	17	9	5	5	4	4	3	4	6	3	4	4	4	4	143	8	10	10	9	10	7	6	5	6	6	5	6	6	6	6	3	3	3	115	16	17	17	17	17	13	9
06.1.23.015.0	06.1.23.015.1	6	1	23	13	10	9	5	9	6	4	4	3	3	3	3	5	4	7	5	4	4	101	9	9	9	9	5	6	5	5	4	4	4	4	5	4	5	3	1	1	92	17	13	13	13	17	17	11
06.1.23.016.0	06.1.23.016.1	6	1	23	9	13	13	11	9	7	7	5	5	5	5	5	9	9	8	5	5	5	135	8	11	10	9	7	6	6	5	6	3	3	4	8	7	8	5	3	3	112	15	17	15	16	15	13	13
06.1.23.017.0	06.1.23.017.1	6	1	23	5	6	6	6	6	6	5	4	4	4	4	4	5	4	4	3	3	3	82	8	9	8	8	8	8	5	4	3	4	4	4	4	4	4	3	2	3	93	12	12	12	12	12	12	8
06.1.23.018.0	06.1.23.018.1	6	1	23	9	13	13	5	9	9	5	7	3	3	5	3	9	5	13	3	3	3	120	9	13	11	5	9	7	5	5	4	4	5	3	8	4	10	4	3	3	112	13	17	15	9	13	13	9
06.1.23.019.0	06.1.23.019.1	6	1	23	9	16	16	9	16	15	5	11	6	7	6	7	7	6	9	9	9	7	170	5	10	6	5	9	8	3	5	5	4	4	4	4	3	6	5	2	2	90	11	17	17	11	16	16	11
06.1.23.020.0	06.1.23.020.1	6	1	23	17	17	17	15	9	8	5	6	8	5	4	5	6	6	4	6	4	4	146	18	18	18	18	7	5	6	4	6	4	5	4	5	7	4	5	2	3	139	20	20	20	20	10	9	9
06.1.23.021.0	06.1.23.021.1	6	1	23	5	7	5	7	5	5	5	5	5	5	5	5	7	7	5	5	5	5	98	5	5	5	5	3	3	2	3	3	3	3	3	5	4	3	3	2	2	62	9	9	7	9	8	9	9
06.1.23.022.0	06.1.23.022.1	6	1	23	5	7	5	6	5	6	5	6	7	6	4	5	7	5	7	5	7	5	103	5	5	4	4	4	3	4	2	2	3	3	2	4	3	4	5	4	2	63	9	17	9	10	9	11	9
06.1.23.023.0	06.1.23.023.1	6	1	23	10	13	13	13	16	11	13	13	12	12	11	11	11	11	12	11	11	11	215	13	13	13	9	8	12	8	11	10	7	6	7	12	4	9	6	3	2	153	15	15	15	14	16	14	14
06.1.23.024.0	06.1.23.024.1	6	1	23	7	8	8	8	7	7	6	7	7	7	6	6	6	7	6	5	5	4	117	3	6	5	4	5	4	3	4	4	4	3	4	4	3	3	4	4	3	70	9	9	9	9	9	8	8
06.1.23.025.0	06.1.23.025.1	6	1	23	9	13	13	9	17	8	2	3	3	2	2	3	4	2	4	2	3	2	101	8	7	7	6	9	7	2	3	3	3	1	1	4	5	4	1	3	2	76	14	17	15	13	17	13	7
06.1.23.026.0	06.1.23.026.1	6	1	23	9	18	12	11	14	17	9	7	8	8	7	9	10	7	9	7	5	6	173	9	10	7	5	9	10	6	4	5	5	5	6	8	5	5	5	3	4	111	15	19	15	13	16	17	11
06.1.23.027.0	06.1.23.027.1	6	1	23	9	10	10	9	9	9	8	8	7	7	7	6	7	6	7	7	6	6	138	5	9	4	6	4	4	2	3	3	3	2	4	3	3	4	2	2	1	64	11	12	12	12	12	12	10
06.1.23.028.0	06.1.23.028.1	6	1	23	5	5	5	5	5	4	4	4	3	4	4	4	4	4	4	4	4	4	76	7	7	7	7	8	7	5	5	5	5	5	5	6	5	5	5	3	2	99	9	9	9	9	7	9	7
06.1.23.029.0	06.1.23.029.1	6	1	23	10	13	10	13	10	10	9	9	5	5	5	9	9	9	9	9	5	5	154	9	9	9	8	7	7	6	7	6	6	6	7	8	7	7	6	5	6	126	12	15	15	15	13	10	10
06.1.23.030.0	06.1.23.030.1	6	1	23	11	21	14	10	13	10	9	9	9	9	8	9	11	10	10	9	5	6	183	9	15	10	10	15	10	9	8	7	8	8	9	10	10	10	9	3	6	166	13	17	14	13	13	13	9
06.2.23.001.0	06.2.23.001.1	6	2	23	10	11	10	10	12	12	10	11	10	9	10	11	10	11	11	13	8	8	187	9	13	9	8	9	9	7	9	7	7	9	9	11	7	13	9	7	7	159	13	13	13	12	13	13	12
06.2.23.002.0	06.2.23.002.1	6	2	23	7	9	7	7	7	7	7	6	5	5	5	6	7	6	6	6	6	5	114	11	17	13	11	13	11	9	7	7	7	9	9	9	9	7	9	9	9	176	15	15	15	15	15	14	13
06.2.23.003.0	06.2.23.003.1	6	2	23	17	17	15	15	15	15	15	15	15	13	14	15	15	16	16	15	15	17	275	13	14	13	13	13	10	12	10	9	11	11	12	12	12	10	11	10	9	205	18	17	16	16	17	17	16
06.2.23.004.0	06.2.23.004.1	6	2	23	13	13	13	11	17	9	10	9	9	7	7	7	6	7	9	7	8	9	171	9	9	9	8	9	9	7	7	7	7	7	7	7	8	8	7	6	6	137	17	17	17	17	17	17	17
06.2.23.005.0	06.2.23.005.1	6	2	23	17	17	17	13	9	8	7	7	6	8	7	8	8	7	11	7	7	8	172	15	15	14	10	9	7	7	8	8	7	8	9	9	7	10	7	7	8	165	18	18	18	18	12	10	12
06.2.23.006.0	06.2.23.006.1	6	2	23	13	17	17	16	19	13	9	7	9	9	8	8	9	8	9	9	9	4	193	9	9	9	9	11	9	9	9	9	8	9	9	9	9	9	7	6	6	155	15	17	17	16	18	15	11
06.2.23.007.0	06.2.23.007.1	6	2	23	9	7	9	7	7	9	5	5	6	6	6	6	7	6	7	3	3	3	111	7	7	7	7	7	7	6	6	6	6	6	6	6	6	6	2	2	2	102	9	11	11	9	9	11	9
06.2.23.008.0	06.2.23.008.1	6	2	23	18	18	18	15	16	13	13	13	13	14	11	11	13	11	14	14	10	14	249	9	9	8	8	8	8	7	8	8	8	6	7	8	6	8	6	5	5	132	18	18	18	18	17	17	15
06.2.23.009.0	06.2.23.009.1	6	2	23	9	9	9	8	9	9	7	8	8	9	8	9	8	7	9	9	9	8	152	7	7	7	7	6	6	5	5	6	5	5	5	5	3	5	5	3	2	94	11	11	10	10	10	11	10
06.2.23.010.0	06.2.23.010.1	6	2	23	13	17	17	13	17	13	8	8	7	7	6	7	8	6	8	8	7	6	176	8	8	8	6	8	8	6	7	7	6	7	7	8	7	8	7	7	7	130	13	17	17	15	17	17	13
06.2.23.011.0	06.2.23.011.1	6	2	23	10	10	10	10	9	10	9	9	9	9	9	9	9	9	9	9	9	9	167	7	7	7	7	5	7	4	5	4	4	4	5	5	5	7	5	3	3	94	11	11	11	11	11	11	10
06.2.23.012.0	06.2.23.012.1	6	2	23	13	13	13	13	13	12	12	13	12	13	12	13	14	13	13	12	13	13	230	9	9	10	9	9	9	9	9	9	9	9	9	9	9	9	9	7	6	158	17	17	17	17	17	17	16
06.2.23.013.0	06.2.23.013.1	6	2	23	18	20	16	14	18	14	15	16	17	18	14	16	15	14	17	15	14	15	286	17	18	17	16	17	16	14	14	14	15	14	15	14	14	16	16	11	15	273	17	19	19	17	19	17	17
06.2.23.014.0	06.2.23.014.1	6	2	23	15	15	10	10	13	10	10	10	12	10	9	9	9	11	11	7	8	7	186	11	13	13	10	10	9	9	9	9	9	5	6	9	7	8	6	7	5	155	17	17	17	15	17	13	15
06.2.23.015.0	06.2.23.015.1	6	2	23	8	10	9	8	8	8	8	7	8	8	8	8	7	8	8	3	4	4	132	13	13	11	9	8	7	7	6	7	6	6	6	7	5	5	5	4	3	128	13	13	13	12	9	11	11
06.2.23.016.0	06.2.23.016.1	6	2	23	17	17	17	16	15	15	15	12	14	13	14	15	13	12	18	10	10	8	251	15	15	15	14	13	13	13	9	13	11	13	13	10	10	15	8	9	5	214	19	19	20	19	19	20	19
06.2.23.017.0	06.2.23.017.1	6	2	23	13	13	13	11	12	11	10	13	13	12	12	10	11	10	13	13	12	11	213	9	10	10	9	9	9	8	8	8	8	8	8	8	8	8	7	6	6	147	17	17	16	17	16	17	15
06.2.23.018.0	06.2.23.018.1	6	2	23	17	17	17	17	17	13	13	11	11	11	11	11	11	9	11	9	7	9	222	12	13	11	12	13	11	10	9	11	10	11	10	10	12	13	11	8	11	198	17	17	17	17	17	17	17
06.2.23.019.0	06.2.23.019.1	6	2	23	15	15	15	15	15	15	13	13	11	11	11	13	11	11	11	13	11	13	232	7	9	8	7	9	8	7	7	7	6	7	7	8	8	8	7	6	6	132	16	17	17	17	17	17	15
06.2.23.020.0	06.2.23.020.1	6	2	23	20	20	20	17	16	13	12	12	12	12	10	12	12	13	13	13	13	13	253	19	19	19	19	11	9	10	11	9	9	8	9	11	11	7	10	7	8	206	17	21	17	19	18	17	15
06.2.23.021.0	06.2.23.021.1	6	2	23	9	9	9	9	9	9	7	8	8	8	8	7	9	7	9	5	4	4	138	13	9	13	13	7	9	5	5	5	5	5	5	5	5	5	5	5	4	123	13	13	13	13	17	13	14
06.2.23.022.0	06.2.23.022.1	6	2	23	16	17	16	16	17	12	11	10	11	9	9	9	10	10	10	9	8	8	208	9	14	11	10	10	9	7	7	7	8	9	9	8	8	11	9	8	9	163	17	17	17	17	17	13	13
06.2.23.023.0	06.2.23.023.1	6	2	23	13	13	11	9	10	13	12	11	12	9	13	13	13	9	11	11	9	10	202	15	17	16	11	11	11	13	13	11	10	9	12	16	10	13	9	5	6	208	17	17	18	17	17	18	17
06.2.23.024.0	06.2.23.024.1	6	2	23	8	9	7	8	7	6	7	6	7	6	5	6	8	6	8	7	5	6	122	8	9	8	8	7	6	6	7	7	6	6	7	8	7	8	7	6	7	128	10	11	11	10	10	9	10
06.2.23.026.0	06.2.23.026.1	6	2	23	17	17	17	13	17	13	13	13	13	13	15	15	16	13	15	13	13	16	262	18	18	17	17	16	16	17	10	12	12	12	13	14	11	13	13	11	9	249	17	17	17	17	17	17	16
06.2.23.027.0	06.2.23.027.1	6	2	23	13	13	13	9	9	10	9	9	9	9	8	8	8	8	11	9	7	9	171	8	10	8	10	10	7	7	8	8	7	6	8	8	7	8	7	5	5	137	14	14	14	14	13	13	13
06.2.23.028.0	06.2.23.028.1	6	2	23	15	16	16	16	16	16	15	16	15	15	15	15	15	16	15	16	16	16	280	13	13	13	13	13	13	13	13	13	13	13	13	13	13	13	13	13	13	234	16	17	17	16	17	17	16
06.2.23.029.0	06.2.23.029.1	6	2	23	17	17	17	13	17	17	10	10	10	10	10	10	10	10	15	15	15	11	234	12	12	12	10	10	9	9	9	9	9	9	9	9	9	11	9	8	7	172	17	17	17	16	17	17	15
06.2.23.030.0	06.2.23.030.1	6	2	23	12	12	12	12	12	11	12	12	11	11	11	11	11	12	12	12	12	11	209	12	12	12	12	12	10	11	10	11	11	11	11	12	12	12	12	11	12	206	15	15	15	15	15	15	14
06.3.22.001.0	06.3.22.001.1	6	3	22	17	17	17	13	17	17	13	15	13	13	13	13	15	13	15	13	15	13	262	13	13	13	12	11	13	9	9	9	9	11	9	8	8	11	9	11	11	189	17	17	17	17	17	17	17
06.3.22.002.0	06.3.22.002.1	6	3	22	15	17	15	14	16	14	13	13	13	13	14	14	15	14	15	15	15	14	259	16	15	14	14	14	14	14	13	13	13	13	13	13	14	16	13	12	12	246	18	18	18	17	17	17	17
06.3.22.003.0	06.3.22.003.1	6	3	22	17	17	17	17	17	16	16	16	16	16	16	16	16	16	16	16	16	16	293	13	12	13	13	13	13	11	12	11	11	11	11	11	12	12	10	11	11	211	21	21	21	21	21	19	19
06.3.22.004.0	06.3.22.004.1	6	3	22	17	19	17	18	16	18	16	15	16	15	16	16	17	16	16	16	16	14	294	13	13	13	13	13	13	12	12	12	12	12	12	12	13	13	12	12	12	224	19	17	18	17	18	16	16
06.3.22.005.0	06.3.22.005.1	6	3	22	11	11	15	13	15	14	10	11	10	10	12	11	10	12	13	12	12	9	211	10	13	12	13	13	10	9	9	13	9	9	9	9	9	13	7	11	11	189	17	19	19	17	19	19	16
06.3.22.006.0	06.3.22.006.1	6	3	22	14	17	16	14	17	14	14	14	15	15	14	14	15	15	16	15	15	15	269	11	14	14	12	14	11	11	11	10	11	11	12	12	10	12	10	10	10	206	17	17	17	16	17	17	16
06.3.22.007.0	06.3.22.007.1	6	3	22	11	11	12	11	11	11	11	11	11	11	11	11	12	11	10	11	10	11	198	11	11	11	11	11	11	11	10	11	11	11	11	11	11	10	11	11	11	196	13	14	14	14	13	13	13
06.3.22.008.0	06.3.22.008.1	6	3	22	17	17	17	17	13	13	17	13	13	13	13	13	13	13	13	13	13	13	254	13	18	13	15	15	15	13	13	13	13	13	13	13	13	14	13	13	13	246	21	21	21	21	21	21	21
06.3.22.009.0	06.3.22.009.1	6	3	22	15	15	15	15	15	14	12	13	13	13	12	13	15	13	13	13	13	12	244	13	13	13	13	13	13	12	11	11	11	11	11	12	12	12	11	11	10	213	18	18	18	18	18	18	17
06.3.22.010.0	06.3.22.010.1	6	3	22	15	15	15	15	15	15	15	15	15	15	15	15	15	15	15	15	15	15	270	13	14	14	14	16	12	12	13	11	12	12	12	12	13	15	13	14	13	235	19	19	19	19	19	19	19
06.3.22.011.0	06.3.22.011.1	6	3	22	14	14	13	13	17	13	13	13	13	13	13	13	13	13	13	13	13	13	240	12	13	13	12	12	12	12	12	12	12	12	12	12	12	12	12	11	11	216	17	17	17	17	17	17	17
06.3.22.012.0	06.3.22.012.1	6	3	22	17	17	15	15	17	15	13	15	13	13	13	13	16	15	14	16	14	16	267	17	17	17	17	17	17	17	15	15	15	15	15	17	17	16	15	15	15	289	17	17	17	17	17	17	17
06.3.22.013.0	06.3.22.013.1	6	3	22	12	12	12	12	12	12	11	11	12	11	12	11	12	11	12	12	11	11	209	13	13	13	13	11	13	11	11	11	11	11	11	12	11	13	11	11	11	211	16	16	16	16	16	16	16
06.3.22.014.0	06.3.22.014.1	6	3	22	17	17	16	16	17	16	15	15	15	15	16	15	16	15	14	15	14	14	278	11	11	11	11	11	11	10	10	10	10	10	10	10	10	10	10	10	10	186	17	17	17	17	17	17	17
06.3.22.015.0	06.3.22.015.1	6	3	22	11	11	10	11	11	11	11	10	10	10	10	10	11	11	11	10	10	10	189	11	11	11	11	11	11	10	11	11	11	11	11	11	11	11	11	11	11	197	16	17	16	17	16	17	16
06.3.22.016.0	06.3.22.016.1	6	3	22	11	19	19	19	19	14	17	16	14	13	15	15	15	14	15	12	15	15	277	15	17	13	10	14	13	9	11	17	10	9	11	12	12	11	13	12	11	220	17	18	16	16	17	16	17
06.3.22.017.0	06.3.22.017.1	6	3	22	16	17	16	15	16	16	17	15	16	17	16	16	17	14	16	15	17	15	287	13	13	13	13	13	11	13	11	11	11	11	11	11	11	11	10	9	9	205	17	17	17	16	17	17	17
06.3.22.018.0	06.3.22.018.1	6	3	22	11	13	11	10	11	11	10	9	10	11	10	11	12	10	12	11	11	11	195	12	12	11	11	11	11	9	9	10	9	10	9	10	9	10	10	9	9	181	17	17	17	16	16	17	16
06.3.22.019.0	06.3.22.019.1	6	3	22	15	17	16	14	17	15	11	12	12	11	12	11	11	12	12	11	11	11	231	12	14	13	11	14	12	11	11	12	11	11	11	11	9	12	11	11	11	208	17	20	19	16	21	17	14
06.3.22.020.0	06.3.22.020.1	6	3	22	14	14	14	14	14	14	13	13	13	13	12	13	13	14	12	13	13	13	239	15	15	15	15	16	14	13	13	13	13	14	14	15	14	13	13	13	13	251	17	17	17	17	17	17	17
06.3.22.021.0	06.3.22.021.1	6	3	22	13	13	11	10	11	14	9	10	9	8	7	9	11	9	13	12	10	12	191	17	17	17	16	17	17	13	13	11	13	13	13	12	12	15	13	13	15	257	17	17	16	16	17	16	16
06.3.22.022.0	06.3.22.022.1	6	3	22	14	15	17	12	17	11	9	12	12	10	11	11	12	11	12	12	12	11	221	14	15	14	14	13	12	11	11	11	11	12	12	12	11	13	12	12	12	222	16	17	17	14	17	14	13
06.3.22.023.0	06.3.22.023.1	6	3	22	15	17	14	13	17	12	11	10	12	11	11	11	12	13	15	13	13	15	235	12	13	13	13	13	13	12	12	12	12	12	12	12	12	12	12	12	12	221	17	17	17	17	17	17	15
06.3.22.024.0	06.3.22.024.1	6	3	22	16	17	17	17	16	16	16	16	16	15	16	15	15	16	17	15	15	15	286	11	12	12	11	12	12	11	12	12	11	11	11	11	11	11	11	11	11	204	19	19	19	19	17	18	17
06.3.22.025.0	06.3.22.025.1	6	3	22	13	13	13	13	13	13	11	13	13	14	13	13	13	14	14	15	14	17	242	13	14	13	15	14	13	11	11	11	11	11	11	11	11	11	12	11	9	213	17	17	17	17	17	17	17
06.3.22.026.0	06.3.22.026.1	6	3	22	9	15	15	11	17	9	9	10	9	9	10	9	9	9	12	11	11	10	194	11	11	11	9	11	12	9	10	9	9	9	9	9	9	11	9	9	9	176	16	17	17	15	17	15	16
06.3.22.027.0	06.3.22.027.1	6	3	22	16	17	18	16	17	17	15	16	15	15	15	16	16	17	16	17	17	16	292	13	17	13	17	13	13	13	13	14	14	15	17	17	16	15	13	13	13	259	18	18	19	17	17	17	17
06.3.22.028.0	06.3.22.028.1	6	3	22	16	20	20	17	18	18	14	14	16	17	13	13	14	15	14	15	12	12	278	14	15	13	14	17	16	13	13	14	13	14	13	15	15	14	15	13	13	254	20	21	21	20	21	21	18
06.4.22.001.0	06.4.22.001.1	6	4	22	16	16	17	16	16	16	16	15	16	15	16	16	16	15	16	16	17	15	286	15	16	15	16	15	14	15	14	14	14	14	14	14	14	14	14	16	16	264	17	17	17	17	17	17	17
06.4.22.002.0	06.4.22.002.1	6	4	22	17	17	17	17	17	17	13	15	13	13	13	13	17	17	13	17	13	17	276	17	17	17	17	17	17	16	15	15	15	14	15	16	15	16	16	14	14	283	17	21	17	21	17	17	17
06.4.22.003.0	06.4.22.003.1	6	4	22	12	12	13	12	13	13	12	13	13	12	12	13	12	12	13	13	12	12	224	13	13	13	13	13	12	10	12	12	12	12	12	12	12	12	12	12	12	219	17	17	17	17	17	17	17
06.4.22.004.0	06.4.22.004.1	6	4	22	17	19	17	18	17	17	18	17	17	17	17	17	18	19	20	18	16	18	317	16	17	16	16	17	17	16	16	16	16	16	16	16	16	16	16	16	16	291	21	21	21	21	21	17	19
06.4.22.005.0	06.4.22.005.1	6	4	22	15	17	16	15	17	16	14	15	15	14	15	15	16	15	17	15	16	14	277	13	16	15	13	14	13	13	12	13	12	13	13	12	13	15	13	15	12	240	19	21	19	20	21	21	18
06.4.22.006.0	06.4.22.006.1	6	4	22	17	17	15	14	17	16	16	16	18	16	16	16	16	16	16	16	16	16	290	17	18	18	16	18	16	16	16	16	16	16	16	16	16	18	16	16	16	297	21	21	21	20	19	21	20
06.4.22.007.0	06.4.22.007.1	6	4	22	16	17	17	17	17	17	13	13	13	13	13	15	15	15	15	15	13	15	269	16	16	16	16	16	16	16	16	16	16	16	16	16	16	16	16	16	16	288	18	19	18	19	18	18	17
06.4.22.008.0	06.4.22.008.1	6	4	22	17	17	17	16	14	13	13	14	13	13	14	13	13	14	13	13	13	13	253	16	17	16	16	16	16	15	16	15	15	15	15	15	15	15	15	14	16	278	18	18	18	18	17	17	17
06.4.22.009.0	06.4.22.009.1	6	4	22	18	21	21	17	20	21	17	20	20	19	19	18	18	20	17	19	20	19	344	17	17	17	17	17	16	15	16	15	15	17	16	17	17	17	17	17	17	297	21	21	21	19	21	21	21
06.4.22.010.0	06.4.22.010.1	6	4	22	13	13	13	13	13	13	13	13	13	13	13	13	13	13	13	13	13	13	234	15	15	15	15	15	15	15	15	15	15	15	15	15	15	15	15	15	15	270	18	19	19	19	19	19	19
06.4.22.011.0	06.4.22.011.1	6	4	22	17	17	17	16	14	15	14	15	15	15	14	15	15	15	15	15	15	14	273	17	17	17	16	16	16	16	16	16	16	16	16	16	16	16	16	15	15	289	17	17	17	17	17	17	17
06.4.22.012.0	06.4.22.012.1	6	4	22	14	14	15	16	16	15	14	15	15	15	15	14	14	14	14	14	15	13	262	17	19	19	19	19	19	15	15	15	15	14	14	15	13	13	13	15	13	282	20	20	20	21	20	19	19
06.4.22.013.0	06.4.22.013.1	6	4	22	13	17	15	14	19	17	15	15	13	15	19	16	16	14	16	17	17	15	283	13	13	13	13	13	13	13	13	13	13	13	13	13	13	13	13	13	11	232	18	19	18	18	19	18	18
06.4.22.014.0	06.4.22.014.1	6	4	22	15	15	15	15	15	15	15	15	15	14	14	14	15	14	14	14	14	13	261	15	15	15	15	15	15	14	14	14	14	14	14	14	14	14	14	13	13	256	19	19	19	19	19	19	19
06.4.22.015.0	06.4.22.015.1	6	4	22	13	13	13	13	13	13	13	13	13	13	13	13	13	13	13	13	13	13	234	14	14	14	14	14	14	14	14	14	14	14	14	14	14	14	14	14	14	252	17	17	17	17	17	17	17
06.4.22.016.0	06.4.22.016.1	6	4	22	17	11	16	11	17	16	17	17	16	17	17	17	17	16	17	17	17	17	290	17	17	17	17	17	13	13	16	16	13	13	15	13	14	15	15	16	15	272	18	17	17	17	17	17	17
06.4.22.017.0	06.4.22.017.1	6	4	22	17	17	17	17	17	17	16	15	15	15	14	15	16	16	16	16	16	16	288	17	17	16	16	16	15	16	15	15	15	15	15	15	15	15	15	15	15	278	17	17	17	17	17	17	17
06.4.22.018.0	06.4.22.018.1	6	4	22	15	17	16	14	15	15	14	15	15	15	14	15	16	15	14	14	14	14	267	16	15	15	14	14	14	13	13	13	13	13	13	15	14	14	13	14	13	249	19	21	21	18	18	17	17
06.4.22.019.0	06.4.22.019.1	6	4	22	17	19	16	18	17	16	14	16	16	15	14	17	19	17	19	18	15	20	303	13	17	15	13	17	15	13	13	13	13	14	15	15	13	15	15	15	15	259	20	21	20	21	21	20	18
06.4.22.020.0	06.4.22.020.1	6	4	22	14	16	16	15	15	16	15	14	16	15	15	16	15	15	15	15	13	13	269	16	15	16	15	16	15	14	13	13	14	14	13	14	13	14	14	13	13	255	20	20	20	20	18	18	19
06.4.22.021.0	06.4.22.021.1	6	4	22	16	18	18	18	18	18	15	16	16	16	16	16	16	16	15	16	17	16	297	17	17	16	17	17	17	16	15	15	15	15	15	17	17	14	16	17	17	290	20	21	20	21	21	21	18
06.4.22.022.0	06.4.22.022.1	6	4	22	15	15	13	14	14	14	13	13	13	13	13	13	13	13	13	13	13	13	241	17	17	17	16	17	15	14	13	15	16	14	15	15	14	13	15	15	15	273	19	19	19	19	19	19	19
06.4.22.023.0	06.4.22.023.1	6	4	22	15	17	17	14	17	17	14	14	14	15	13	14	16	13	16	17	17	13	273	17	17	17	17	17	16	15	14	15	15	15	15	15	14	15	15	15	15	279	18	19	19	17	19	17	17
06.4.22.024.0	06.4.22.024.1	6	4	22	15	15	15	15	15	15	15	15	15	15	15	15	15	15	15	15	15	15	270	15	15	15	15	15	15	15	15	15	15	15	15	15	15	15	15	15	15	270	21	21	21	21	21	21	21
06.4.22.025.0	06.4.22.025.1	6	4	22	17	17	17	17	16	16	17	16	16	16	16	16	16	16	17	16	16	16	294	17	17	17	17	17	17	15	15	15	15	15	15	15	15	15	15	15	15	282	21	21	21	21	21	20	21
06.4.22.026.0	06.4.22.026.1	6	4	22	21	21	20	20	20	19	19	19	20	19	19	19	19	21	20	19	20	18	353	16	15	16	15	15	15	15	14	14	14	14	14	14	14	14	14	14	14	261	21	21	21	21	21	21	21
06.4.22.027.0	06.4.22.027.1	6	4	22	18	18	18	18	18	18	18	17	18	17	18	17	18	17	17	18	17	17	317	17	17	17	19	17	17	17	17	17	17	17	17	17	17	17	17	17	17	308	19	19	20	20	19	19	19
06.4.22.028.0	06.4.22.028.1	6	4	22	14	17	15	16	15	15	16	16	16	15	15	15	16	16	15	17	14	14	277	17	19	18	19	17	18	15	17	17	16	15	17	17	20	16	17	14	15	304	20	20	20	20	20	20	20
07.2.23.001.0	07.2.23.001.1	.	2	.	.	.	.	.	.	.	.	.	.	.	.	.	.	.	.	.	.	.	.	.	.	.	.	.	.	.	.	.	.	.	.	.	.	.	.	.	.	.	15	17	16	16	16	13	11
07.2.23.002.0	07.2.23.002.1	.	2	.	.	.	.	.	.	.	.	.	.	.	.	.	.	.	.	.	.	.	.	.	.	.	.	.	.	.	.	.	.	.	.	.	.	.	.	.	.	.	10	13	11	12	12	11	11
07.2.23.003.0	07.2.23.003.1	.	2	.	.	.	.	.	.	.	.	.	.	.	.	.	.	.	.	.	.	.	.	.	.	.	.	.	.	.	.	.	.	.	.	.	.	.	.	.	.	.	11	12	12	11	11	12	12
07.2.23.004.0	07.2.23.004.1	.	2	.	.	.	.	.	.	.	.	.	.	.	.	.	.	.	.	.	.	.	.	.	.	.	.	.	.	.	.	.	.	.	.	.	.	.	.	.	.	.	14	15	15	13	13	15	14
07.2.23.005.0	07.2.23.005.1	.	2	.	.	.	.	.	.	.	.	.	.	.	.	.	.	.	.	.	.	.	.	.	.	.	.	.	.	.	.	.	.	.	.	.	.	.	.	.	.	.	15	15	13	15	13	12	12
07.2.23.006.0	07.2.23.006.1	.	2	.	.	.	.	.	.	.	.	.	.	.	.	.	.	.	.	.	.	.	.	.	.	.	.	.	.	.	.	.	.	.	.	.	.	.	.	.	.	.	11	13	13	12	10	12	12
07.2.23.007.0	07.2.23.007.1	.	2	.	.	.	.	.	.	.	.	.	.	.	.	.	.	.	.	.	.	.	.	.	.	.	.	.	.	.	.	.	.	.	.	.	.	.	.	.	.	.	17	17	17	16	17	14	15
07.2.23.008.0	07.2.23.008.1	.	2	.	.	.	.	.	.	.	.	.	.	.	.	.	.	.	.	.	.	.	.	.	.	.	.	.	.	.	.	.	.	.	.	.	.	.	.	.	.	.	16	16	16	13	12	12	11
07.2.23.009.0	07.2.23.009.1	.	2	.	.	.	.	.	.	.	.	.	.	.	.	.	.	.	.	.	.	.	.	.	.	.	.	.	.	.	.	.	.	.	.	.	.	.	.	.	.	.	14	14	14	15	14	13	13
07.2.23.010.0	07.2.23.010.1	.	2	.	.	.	.	.	.	.	.	.	.	.	.	.	.	.	.	.	.	.	.	.	.	.	.	.	.	.	.	.	.	.	.	.	.	.	.	.	.	.	11	12	11	12	11	12	10
07.2.23.011.0	07.2.23.011.1	.	2	.	.	.	.	.	.	.	.	.	.	.	.	.	.	.	.	.	.	.	.	.	.	.	.	.	.	.	.	.	.	.	.	.	.	.	.	.	.	.	13	13	13	12	11	10	11
07.2.23.012.0	07.2.23.012.1	.	2	.	.	.	.	.	.	.	.	.	.	.	.	.	.	.	.	.	.	.	.	.	.	.	.	.	.	.	.	.	.	.	.	.	.	.	.	.	.	.	12	14	12	12	13	13	12
07.2.23.013.0	07.2.23.013.1	.	2	.	.	.	.	.	.	.	.	.	.	.	.	.	.	.	.	.	.	.	.	.	.	.	.	.	.	.	.	.	.	.	.	.	.	.	.	.	.	.	12	12	12	13	12	12	13
07.2.23.014.0	07.2.23.014.1	.	2	.	.	.	.	.	.	.	.	.	.	.	.	.	.	.	.	.	.	.	.	.	.	.	.	.	.	.	.	.	.	.	.	.	.	.	.	.	.	.	14	16	15	15	12	14	13
07.2.23.015.0	07.2.23.015.1	.	2	.	.	.	.	.	.	.	.	.	.	.	.	.	.	.	.	.	.	.	.	.	.	.	.	.	.	.	.	.	.	.	.	.	.	.	.	.	.	.	15	15	13	13	13	11	11
07.2.23.016.0	07.2.23.016.1	.	2	.	.	.	.	.	.	.	.	.	.	.	.	.	.	.	.	.	.	.	.	.	.	.	.	.	.	.	.	.	.	.	.	.	.	.	.	.	.	.	18	18	18	18	18	17	17
07.2.23.017.0	07.2.23.017.1	.	2	.	.	.	.	.	.	.	.	.	.	.	.	.	.	.	.	.	.	.	.	.	.	.	.	.	.	.	.	.	.	.	.	.	.	.	.	.	.	.	14	15	14	12	12	12	10
07.2.23.018.0	07.2.23.018.1	.	2	.	.	.	.	.	.	.	.	.	.	.	.	.	.	.	.	.	.	.	.	.	.	.	.	.	.	.	.	.	.	.	.	.	.	.	.	.	.	.	14	16	15	14	15	15	13
07.2.23.019.0	07.2.23.019.1	.	2	.	.	.	.	.	.	.	.	.	.	.	.	.	.	.	.	.	.	.	.	.	.	.	.	.	.	.	.	.	.	.	.	.	.	.	.	.	.	.	15	16	13	15	12	12	13
07.2.23.020.0	07.2.23.020.1	.	2	.	.	.	.	.	.	.	.	.	.	.	.	.	.	.	.	.	.	.	.	.	.	.	.	.	.	.	.	.	.	.	.	.	.	.	.	.	.	.	20	20	20	20	20	20	20
07.2.23.021.0	07.2.23.021.1	.	2	.	.	.	.	.	.	.	.	.	.	.	.	.	.	.	.	.	.	.	.	.	.	.	.	.	.	.	.	.	.	.	.	.	.	.	.	.	.	.	12	13	13	13	10	11	10
07.2.23.022.0	07.2.23.022.1	.	2	.	.	.	.	.	.	.	.	.	.	.	.	.	.	.	.	.	.	.	.	.	.	.	.	.	.	.	.	.	.	.	.	.	.	.	.	.	.	.	13	15	13	11	15	13	11
07.2.23.023.0	07.2.23.023.1	.	2	.	.	.	.	.	.	.	.	.	.	.	.	.	.	.	.	.	.	.	.	.	.	.	.	.	.	.	.	.	.	.	.	.	.	.	.	.	.	.	16	17	16	15	13	14	12
07.2.23.024.0	07.2.23.024.1	.	2	.	.	.	.	.	.	.	.	.	.	.	.	.	.	.	.	.	.	.	.	.	.	.	.	.	.	.	.	.	.	.	.	.	.	.	.	.	.	.	14	15	15	12	13	13	11
07.2.23.025.0	07.2.23.025.1	.	2	.	.	.	.	.	.	.	.	.	.	.	.	.	.	.	.	.	.	.	.	.	.	.	.	.	.	.	.	.	.	.	.	.	.	.	.	.	.	.	15	17	16	13	14	13	11
07.2.23.026.0	07.2.23.026.1	.	2	.	.	.	.	.	.	.	.	.	.	.	.	.	.	.	.	.	.	.	.	.	.	.	.	.	.	.	.	.	.	.	.	.	.	.	.	.	.	.	16	17	17	17	17	16	17
07.2.23.027.0	07.2.23.027.1	.	2	.	.	.	.	.	.	.	.	.	.	.	.	.	.	.	.	.	.	.	.	.	.	.	.	.	.	.	.	.	.	.	.	.	.	.	.	.	.	.	16	17	15	17	17	13	9
07.2.23.028.0	07.2.23.028.1	.	2	.	.	.	.	.	.	.	.	.	.	.	.	.	.	.	.	.	.	.	.	.	.	.	.	.	.	.	.	.	.	.	.	.	.	.	.	.	.	.	9	13	13	11	13	13	9
07.2.23.029.0	07.2.23.032.1	.	2	.	.	.	.	.	.	.	.	.	.	.	.	.	.	.	.	.	.	.	.	.	.	.	.	.	.	.	.	.	.	.	.	.	.	.	.	.	.	.	11	12	12	11	12	12	12
07.2.23.030.0	07.2.23.030.1	.	2	.	.	.	.	.	.	.	.	.	.	.	.	.	.	.	.	.	.	.	.	.	.	.	.	.	.	.	.	.	.	.	.	.	.	.	.	.	.	.	15	15	15	14	14	14	13
07.2.23.031.0	07.2.23.031.1	.	2	.	.	.	.	.	.	.	.	.	.	.	.	.	.	.	.	.	.	.	.	.	.	.	.	.	.	.	.	.	.	.	.	.	.	.	.	.	.	.	15	15	15	15	13	13	12
07.2.23.032.0	07.2.23.032.1	.	2	.	.	.	.	.	.	.	.	.	.	.	.	.	.	.	.	.	.	.	.	.	.	.	.	.	.	.	.	.	.	.	.	.	.	.	.	.	.	.	11	14	12	14	12	12	10
08.3.22.001.0	08.3.22.001.1	8	3	22	13	15	13	13	15	12	11	12	10	11	11	12	12	11	12	12	11	11	217	14	15	15	15	17	13	12	12	12	12	13	13	13	12	12	12	10	10	232	17	17	17	16	17	16	13
08.3.22.002.0	08.3.22.002.1	8	3	22	16	21	16	15	17	13	12	12	11	11	12	12	14	11	11	11	10	10	235	17	16	15	16	17	14	12	14	12	11	12	12	14	12	11	12	12	11	240	17	21	17	16	17	15	14
08.3.22.003.0	08.3.22.003.1	8	3	22	11	13	13	13	13	13	9	9	9	9	9	9	9	11	9	13	9	11	192	9	9	9	9	9	11	9	7	5	5	5	7	9	9	9	9	5	5	140	15	17	17	17	15	15	13
08.3.22.004.0	08.3.22.004.1	8	3	22	17	17	13	12	13	12	12	12	12	12	12	12	12	12	12	12	12	12	228	17	17	13	13	13	13	12	12	11	12	12	12	12	12	14	12	13	12	232	18	19	17	15	17	15	15
08.3.22.005.0	08.3.22.005.1	8	3	22	13	13	13	13	13	13	13	13	13	13	13	13	13	13	13	13	13	11	232	16	16	16	16	14	15	13	15	13	13	13	15	16	16	13	11	11	13	255	17	17	17	17	17	17	17
08.3.22.006.0	08.3.22.006.1	8	3	22	13	11	11	10	11	11	11	11	11	12	11	12	11	11	11	12	10	11	201	12	13	11	11	13	11	11	11	11	11	11	11	12	11	12	11	11	11	205	16	17	16	15	17	16	16
08.3.22.007.0	08.3.22.007.1	8	3	22	15	13	15	15	17	11	11	11	11	11	11	11	12	11	13	11	13	11	223	11	12	13	11	13	12	11	11	12	12	11	10	12	11	13	11	11	10	207	17	17	17	17	17	17	17
08.3.22.008.0	08.3.22.008.1	8	3	22	10	13	11	10	11	9	9	11	9	9	9	9	11	9	11	9	9	9	178	12	12	12	10	11	11	10	10	10	9	10	9	10	9	10	10	9	9	183	13	17	13	15	15	15	13
08.3.22.009.0	08.3.22.009.1	8	3	22	13	14	17	13	17	14	13	13	13	13	13	13	12	12	13	12	13	10	238	14	16	16	14	15	16	12	15	14	15	15	16	16	14	16	16	13	12	265	17	17	17	17	17	17	17
08.3.22.010.0	08.3.22.010.1	8	3	22	10	10	10	9	17	10	9	10	9	9	10	10	9	9	10	11	10	9	181	11	13	11	11	13	11	10	10	11	11	11	10	11	9	10	11	11	9	194	13	13	13	13	17	13	13
08.3.22.011.0	08.3.22.011.1	8	3	22	7	15	11	10	9	10	11	11	12	12	12	10	12	12	14	11	10	5	194	11	15	15	11	15	15	11	11	11	11	11	11	11	11	12	11	10	10	213	15	17	16	16	17	15	16
08.3.22.012.0	08.3.22.012.1	8	3	22	9	17	13	13	17	12	11	14	10	9	11	15	15	15	12	13	15	9	230	14	16	13	14	15	14	13	13	12	12	12	12	12	12	15	14	14	13	240	17	19	18	17	19	17	17
08.3.22.013.0	08.3.22.013.1	8	3	22	15	15	15	16	15	15	15	13	13	13	9	13	15	15	15	15	13	13	253	15	15	15	15	15	15	14	14	14	14	14	15	15	15	16	15	15	15	266	17	17	17	17	17	17	17
08.3.22.014.0	08.3.22.014.1	8	3	22	16	15	17	15	15	14	14	15	14	15	14	15	15	15	14	14	15	15	267	12	12	12	12	13	11	10	10	11	10	10	11	12	11	11	11	9	11	199	17	18	17	17	17	17	17
08.3.22.015.0	08.3.22.015.1	8	3	22	11	18	17	10	17	15	12	15	15	13	11	12	12	13	14	16	16	13	250	11	16	14	15	13	15	11	11	13	16	16	14	12	15	16	11	13	15	247	18	21	19	17	18	17	16
08.3.22.016.0	08.3.22.016.1	8	3	22	18	20	20	16	17	18	16	18	15	17	17	18	18	17	20	17	18	18	318	15	14	14	15	14	16	14	14	14	12	14	14	16	13	17	14	15	16	261	20	21	19	17	19	20	18
08.3.22.017.0	08.3.22.017.1	8	3	22	9	11	11	10	11	11	9	11	9	12	10	9	10	11	11	12	11	9	187	15	15	15	13	13	13	12	13	13	13	13	12	13	13	13	12	12	11	234	14	15	15	14	16	15	14
08.3.22.018.0	08.3.22.018.1	8	3	22	17	17	16	17	17	16	15	16	14	15	14	14	14	16	16	16	16	15	281	15	17	17	13	17	17	12	12	12	12	12	11	9	11	13	13	11	9	233	17	17	17	17	17	18	16
08.3.22.019.0	08.3.22.019.1	8	3	22	9	13	9	9	13	11	9	9	11	10	9	9	9	10	9	9	11	11	180	13	17	15	16	13	15	12	13	13	12	12	12	12	12	16	13	12	12	240	13	17	13	17	17	17	14
08.3.22.020.0	08.3.22.020.1	8	3	22	12	13	12	14	14	14	13	13	13	13	13	13	13	13	14	12	13	12	234	13	14	13	14	13	14	14	13	14	13	13	13	14	14	15	13	13	13	243	16	17	17	17	17	17	16
08.3.22.021.0	08.3.22.021.1	8	3	22	10	12	11	10	10	11	10	10	9	10	10	9	12	10	11	10	10	9	184	9	12	12	11	12	10	9	10	8	9	10	11	9	8	13	8	7	7	175	15	16	16	16	15	16	16
08.3.22.022.0	08.3.22.022.1	8	3	22	13	17	13	15	15	13	11	11	11	11	11	11	11	12	12	12	12	12	223	12	15	12	12	15	13	10	12	11	10	10	13	15	14	15	15	11	11	226	16	17	17	17	17	17	13
[truncated: 95 more columns]

## Sheet: Variable definitions
Variable Name	Variable Definition
FullID	study identification number of student participant
CIID	study identification number of clinical instructor (CI) participant
Sch#	participating physical therapist education program identification number
Clinical#	clinical education experience (CEE) placement (number) within the chronology of clinicals in associated program's curriculum
GradYr	student expected year of graduation from program
MCI1SAF	Midterm CI rating of student performance Clinical Performance Instrument (CPI) item 1, Safety
MCI2PBAV	Midterm CI rating of student performance CPI item 2, Professional Behavior
MCI3ACC	Midterm CI rating of student performance CPI item 3, Accountability
MCI4COM	Midterm CI rating of student performance CPI item 4, Communication
MCI5CC	Midterm CI rating of student performance CPI item 5, Cultural Competence
MCI6PDEV	Midterm CI rating of student performance CPI item 6, Professional Development
MCI7CR	Midterm CI rating of student performance CPI item 7, Clinical Reasoning
MCI8SCR	Midterm CI rating of student performance CPI item 8, Screening
MCI9EXAM	Midterm CI rating of student performance CPI item 9, Examination
MCI10EVAL	Midterm CI rating of student performance CPI item 10, Evaluation
MCI11DampP	Midterm CI rating of student performance CPI item 11, Diagnosis and Prognosis
MCI12POC	Midterm CI rating of student performance CPI item 12, Plan of Care
MCI13PI	Midterm CI rating of student performance CPI item 13, Procedural Interventions
MCI14EDI	Midterm CI rating of student performance CPI item 14, Educational Interventions
MCI15DOC	Midterm CI rating of student performance CPI item 15, Documentation
MCI16OA	Midterm CI rating of student performance CPI item 16, Outcome Assessment
MCI17FR	Midterm CI rating of student performance CPI item 17, Financial Resources
MCI18SUP	Midterm CI rating of student performance CPI item 18, Direction and Supervisions of Personnel
MCISS	Midterm CI rating of student performance CPI Sum of Items 1-18
MST1SAF	Midterm student rating of student performance CPI item 1, Safety
MST2PBAV	Midterm student rating of student performance CPI item 2, Professional Behavior
MST3ACC	Midterm student rating of student performance CPI item 3, Accountability
MST4COM	Midterm student rating of student performance CPI item 4, Communication
MST5CC	Midterm student rating of student performance CPI item 5, Cultural Competence
MST6PDEV	Midterm student rating of student performance CPI item 6, Professional Development
MST7CR	Midterm student rating of student performance CPI item 7, Clinical Reasoning
MST8SCR	Midterm student rating of student performance CPI item 8, Screening
MST9EXAM	Midterm student rating of student performance CPI item 9, Examination
MST10EVAL	Midterm student rating of student performance CPI item 10, Evaluation
MST11DampP	Midterm student rating of student performance CPI item 11, Diagnosis and Prognosis
MST12POC	Midterm student rating of student performance CPI item 12, Plan of Care
MST13PI	Midterm student rating of student performance CPI item 13, Procedural Interventions
MST14EDI	Midterm student rating of student performance CPI item 14, Educational Interventions
MST15DOC	Midterm student rating of student performance CPI item 15, Documentation
MST16OA	Midterm student rating of student performance CPI item 16, Outcome Assessment
MST17FR	Midterm student rating of student performance CPI item 17, Financial Resources
MST18SUP	Midterm student rating of student performance CPI item 18, Direction and Supervisions of Personnel
MSTSS	Midterm student rating of student performance CPI Sum of Items 1-18
FCI1ST	Final CI rating of student performance CPI item 1, Safety
FCI2PBAV	Final CI rating of student performance CPI item 2, Professional Behavior
FCI3ACC	Final CI rating of student performance CPI item 3, Accountability
FCI4COM	Final CI rating of student performance CPI item 4, Communication
FCI5CC	Final CI rating of student performance CPI item 5, Cultural Competence
FCI6PDEV	Final CI rating of student performance CPI item 6, Professional Development
FCI7CR	Final CI rating of student performance CPI item 7, Clinical Reasoning
FCI8SCR	Final CI rating of student performance CPI item 8, Screening
FCI9EXAM	Final CI rating of student performance CPI item 9, Examination
FCI10EVAL	Final CI rating of student performance CPI item 10, Evaluation
FCI11DampP	Final CI rating of student performance CPI item 11, Diagnosis and Prognosis
FCI12POC	Final CI rating of student performance CPI item 12, Plan of Care
FCI13PI	Final CI rating of student performance CPI item 13, Procedural Interventions
FCI14EDI	Final CI rating of student performance CPI item 14, Educational Interventions
FCI15DOC	Final CI rating of student performance CPI item 15, Documentation
FCI16OA	Final CI rating of student performance CPI item 16, Outcome Assessment
FCI17FR	Final CI rating of student performance CPI item 17, Financial Resources
FCI18SUP	Final CI rating of student performance CPI item 18, Direction and Supervisions of Personnel
FCISS	Final CI rating of student performance CPI Sum of Items 1-18
FST1SAF	Final student rating of student performance CPI item 1, Safety
FST2PBAV	Final student rating of student performance CPI item 2, Professional Behavior
FST3ACC	Final student rating of student performance CPI item 3, Accountability
FST4COM	Final student rating of student performance CPI item 4, Communication
FST5CC	Final student rating of student performance CPI item 5, Cultural Competence
FST6PDEV	Final student rating of student performance CPI item 6, Professional Development
FST7CR	Final student rating of student performance CPI item 7, Clinical Reasoning
FST8SCR	Final student rating of student performance CPI item 8, Screening
FST9EXAM	Final student rating of student performance CPI item 9, Examination
FST10EVAL	Final student rating of student performance CPI item 10, Evaluation
FST11DampP	Final student rating of student performance CPI item 11, Diagnosis and Prognosis
FST12POC	Final student rating of student performance CPI item 12, Plan of Care
FST13PI	Final student rating of student performance CPI item 13, Procedural Interventions
FST14EDI	Final student rating of student performance CPI item 14, Educational Interventions
FST15DOC	Final student rating of student performance CPI item 15, Documentation
FST16OA	Final student rating of student performance CPI item 16, Outcome Assessment
FST17FR	Final student rating of student performance CPI item 17, Financial Resources
FST18SUP	Final student rating of student performance CPI item 18, Direction and Supervisions of Personnel
FSTSS	Final student rating of student performance CPI Sum of Scores of Items 1-18
ASTSUPCI	First student rating prior to CEE midpoint of CI performance Student & Clinical Instructor Performance Assessment Instrument (SCIPAI) item, Supervision
ACISUPCI	First CI rating prior to CEE midpoint of CI performance (SCIPAI) item, Supervision
ASTFDKCI	First student rating prior to CEE midpoint of CI performance SCIPAI item, Feedback
ACIFDKCI	First CI rating prior to CEE midpoint of CI performance SCIPAI item, Supervision
ASTSSCI	First student rating prior to CEE midpoint of CI performance SCIPAI Sum of Scores
ACISSCI	First CI rating prior to CEE midpoint of CI performance SCIPAI Sum of Scores
ASTEVALST	First student rating prior to CEE midpoint of student performance SCIPAI item, Evaluation
ACIEVALST	First CI rating prior to CEE midpoint of student performance SCIPAI item, Evaluation
ASTTXST	First student rating prior to CEE midpoint of student performance SCIPAI item, Treatment
ACITXST	First CI rating prior to CEE midpoint of student performance SCIPAI item, Treatment
ASTCOMST	First student rating prior to CEE midpoint of student performance SCIPAI item, Communication
ACICOMST	First CI rating prior to CEE midpoint of student performance SCIPAI item, Communication
ASTPBST	First student rating prior to CEE midpoint of student performance SCIPAI item, Professional Behavior
ACIPBST	First CI rating prior to CEE midpoint of student performance SCIPAI item, Professional Behavior
ASTSSST	First student rating prior to CEE midpoint of student performance SCIPAI Sum of Scores
ACISSST	First CI rating prior to CEE midpoint of student performance SCIPAI Sum of Scores
BSTSUPCI1	Second student rating prior to CEE midpoint of CI performance Student & Clinical Instructor Performance Assessment Instrument (SCIPAI) item, Supervision
BCI1SUPCI1	Second CI rating prior to CEE midpoint of CI performance (SCIPAI) item, Supervision
BSTFDKCI1	Second student rating prior to CEE midpoint of CI performance SCIPAI item, Feedback
BCI1FDKCI1	Second CI rating prior to CEE midpoint of CI performance SCIPAI item, Supervision
BSTSSCI1	Second student rating prior to CEE midpoint of CI performance SCIPAI Sum of Scores
BCI1SSCI1	Second CI rating prior to CEE midpoint of CI performance SCIPAI Sum of Scores
BSTEVALST	Second student rating prior to CEE midpoint of student performance SCIPAI item, Evaluation
BCI1EVALST	Second CI rating prior to CEE midpoint of student performance SCIPAI item, Evaluation
BSTTXST	Second student rating prior to CEE midpoint of student performance SCIPAI item, Treatment
BCI1TXST	Second CI rating prior to CEE midpoint of student performance SCIPAI item, Treatment
BSTCOMST	Second student rating prior to CEE midpoint of student performance SCIPAI item, Communication
BCI1COMST	Second CI rating prior to CEE midpoint of student performance SCIPAI item, Communication
STPBST	Second student rating prior to CEE midpoint of student performance SCIPAI item, Professional Behavior
BCI1PBST	Second CI rating prior to CEE midpoint of student performance SCIPAI item, Professional Behavior
BSTSSST	Second student rating prior to CEE midpoint of student performance SCIPAI Sum of Scores
BCI1SSST	Second CI rating prior to CEE midpoint of student performance SCIPAI Sum of Scores
CSTSUPCI	First student rating after CEE midpoint of CI performance Student & Clinical Instructor Performance Assessment Instrument (SCIPAI) item, Supervision
CCISUPCI	First CI rating after CEE midpoint of CI performance (SCIPAI) item, Supervision
CSTFDKCI	First student rating after CEE midpoint of CI performance SCIPAI item, Feedback
CCIFDKCI	First CI rating after CEE midpoint of CI performance SCIPAI item, Supervision
CSTSSCI	First student rating after CEE midpoint of CI performance SCIPAI Sum of Scores
CCISSCI	First CI rating after CEE midpoint of CI performance SCIPAI Sum of Scores
CSTEVALST	First student rating after CEE midpoint of student performance SCIPAI item, Evaluation
CCIEVALST	First CI rating after CEE midpoint of student performance SCIPAI item, Evaluation
CSTTXST	First student rating after CEE midpoint of student performance SCIPAI item, Treatment
CCITXST	First CI rating after CEE midpoint of student performance SCIPAI item, Treatment
CSTCOMST	First student rating after CEE midpoint of student performance SCIPAI item, Communication
CCICOMST	First CI rating after CEE midpoint of student performance SCIPAI item, Communication
CSTPBST	First student rating after CEE midpoint of student performance SCIPAI item, Professional Behavior
CCIPBST	First CI rating after CEE midpoint of student performance SCIPAI item, Professional Behavior
CSTSSST	First student rating after CEE midpoint of student performance SCIPAI Sum of Scores
CCISSST	First CI rating after CEE midpoint of student performance SCIPAI Sum of Scores
DSTSUPCI	Second student rating after CEE midpoint of CI performance Student & Clinical Instructor Performance Assessment Instrument (SCIPAI) item, Supervision
DCISUPCI	Second CI rating after CEE midpoint of CI performance (SCIPAI) item, Supervision
DSTFDKCI	Second student rating after CEE midpoint of CI performance SCIPAI item, Feedback
DCIFDKCI	Second CI rating after CEE midpoint of CI performance SCIPAI item, Supervision
DSTSSCI	Second student rating after CEE midpoint of CI performance SCIPAI Sum of Scores
DCISSCI	Second CI rating after CEE midpoint of CI performance SCIPAI Sum of Scores
DSTEVALST	Second student rating after CEE midpoint of student performance SCIPAI item, Evaluation
DCIEVALST	Second CI rating after CEE midpoint of student performance SCIPAI item, Evaluation
DSTTXST	Second student rating after CEE midpoint of student performance SCIPAI item, Treatment
DCITXST	Second CI rating after CEE midpoint of student performance SCIPAI item, Treatment
DSTCOMST	Second student rating after CEE midpoint of student performance SCIPAI item, Communication
DCICOMST	Second CI rating after CEE midpoint of student performance SCIPAI item, Communication
DSTPBST	Second student rating after CEE midpoint of student performance SCIPAI item, Professional Behavior
DCIPBST	Second CI rating after CEE midpoint of student performance SCIPAI item, Professional Behavior
DSTSSST	Second student rating after CEE midpoint of student performance SCIPAI Sum of Scores
DCISSST	Second CI rating after CEE midpoint of student performance SCIPAI Sum of Scores
